# Supplementary material for: From structure to function: tunable electrical and catalytic properties in rare Mo(vi)-thiophene-2-carboxylic acid hydrazone complexes obtained mechanochemically
Source: RSC Adv. 2025 Nov 26;15(54):46194–206. doi: 10.1039/d5ra07456h (PMC12650264; doi:10.1039/d5ra07456h)
Supplement: RA-015-D5RA07456H-s002 [file RA-015-D5RA07456H-s002.cif]

# Supplementary Information (SI) for RSC Advances.
# This journal is © The Royal Society of Chemistry 2025

####################################################################### 
# 
# This file contains crystal structure data downloaded from the 
# Cambridge Structural Database (CSD) hosted by the Cambridge 
# Crystallographic Data Centre (CCDC).
# 
# Full information about CCDC data access policies and citation 
# guidelines are available at http://www.ccdc.cam.ac.uk/access/V1 
# 
# Audit and citation data items may have been added by the CCDC. 
# Please retain this information to preserve the provenance of 
# this file and to allow appropriate attribution of the data. 
# 
#######################################################################

data_exp_7482
_database_code_depnum_ccdc_archive 'CCDC 2489401'
loop_
_audit_author_name
_audit_author_address
'Josipa Sarjanovic'
;Faculty of science, Zagreb
Croatia
;
_audit_update_record             
;
2025-09-18 deposited with the CCDC.	2025-11-11 downloaded from the CCDC.
;
_audit_creation_date             2025-08-26
_audit_creation_method           
;
Olex2 1.5
(compiled 2025.07.13 svn.rb7424aed for OlexSys, GUI svn.r7308)
;
_shelx_SHELXL_version_number     2018/3
_chemical_name_common            ?
_chemical_name_systematic        ?
_chemical_formula_moiety         'C12 H10 N2 O2 S'
_chemical_formula_sum            'C12 H10 N2 O2 S'
_chemical_formula_weight         246.28
_chemical_absolute_configuration ?
_chemical_melting_point          ?
_chemical_oxdiff_formula         'C H N O S'
loop_
_atom_type_symbol
_atom_type_description
_atom_type_scat_dispersion_real
_atom_type_scat_dispersion_imag
_atom_type_scat_source
C C 0.0181 0.0091 'International Tables Vol C Tables 4.2.6.8 and 6.1.1.4'
H H 0.0000 0.0000 'International Tables Vol C Tables 4.2.6.8 and 6.1.1.4'
N N 0.0311 0.0180 'International Tables Vol C Tables 4.2.6.8 and 6.1.1.4'
O O 0.0492 0.0322 'International Tables Vol C Tables 4.2.6.8 and 6.1.1.4'
S S 0.3331 0.5567 'International Tables Vol C Tables 4.2.6.8 and 6.1.1.4'

_shelx_space_group_comment       
;
The symmetry employed for this shelxl refinement is uniquely defined
by the following loop, which should always be used as a source of
symmetry information in preference to the above space-group names.
They are only intended as comments.
;
_space_group_crystal_system      orthorhombic
_space_group_IT_number           33
_space_group_name_H-M_alt        'P n a 21'
_space_group_name_Hall           'P 2c -2n'
loop_
_space_group_symop_operation_xyz
'x, y, z'
'-x, -y, z+1/2'
'-x+1/2, y+1/2, z+1/2'
'x+1/2, -y+1/2, z'

_cell_length_a                   19.4454(3)
_cell_length_b                   5.36070(10)
_cell_length_c                   10.9087(2)
_cell_angle_alpha                90
_cell_angle_beta                 90
_cell_angle_gamma                90
_cell_volume                     1137.13(3)
_cell_formula_units_Z            4
_cell_measurement_reflns_used    5013
_cell_measurement_temperature    293(2)
_cell_measurement_theta_max      78.9380
_cell_measurement_theta_min      6.0970
_shelx_estimated_absorpt_T_max   0.791
_shelx_estimated_absorpt_T_min   0.578
_exptl_absorpt_coefficient_mu    2.466
_exptl_absorpt_correction_T_max  1.00000
_exptl_absorpt_correction_T_min  0.68208
_exptl_absorpt_correction_type   multi-scan
_exptl_absorpt_process_details   
;
CrysAlisPro 1.171.43.105a (Rigaku Oxford Diffraction, 2024)
Empirical absorption correction using spherical harmonics,
implemented in SCALE3 ABSPACK scaling algorithm.
;
_exptl_absorpt_special_details   ?
_exptl_crystal_colour            white
_exptl_crystal_colour_lustre     .
_exptl_crystal_colour_modifier   .
_exptl_crystal_colour_primary    white
_exptl_crystal_density_diffrn    1.439
_exptl_crystal_density_meas      ?
_exptl_crystal_density_method    ?
_exptl_crystal_description       prism
_exptl_crystal_F_000             512
_exptl_crystal_size_max          0.25
_exptl_crystal_size_mid          0.15
_exptl_crystal_size_min          0.1
_exptl_transmission_factor_max   ?
_exptl_transmission_factor_min   ?
_diffrn_reflns_av_R_equivalents  0.0345
_diffrn_reflns_av_unetI/netI     0.0304
_diffrn_reflns_Laue_measured_fraction_full 0.995
_diffrn_reflns_Laue_measured_fraction_max 0.990
_diffrn_reflns_limit_h_max       24
_diffrn_reflns_limit_h_min       -22
_diffrn_reflns_limit_k_max       6
_diffrn_reflns_limit_k_min       -6
_diffrn_reflns_limit_l_max       13
_diffrn_reflns_limit_l_min       -13
_diffrn_reflns_number            7899
_diffrn_reflns_point_group_measured_fraction_full 0.895
_diffrn_reflns_point_group_measured_fraction_max 0.868
_diffrn_reflns_theta_full        67.684
_diffrn_reflns_theta_max         79.746
_diffrn_reflns_theta_min         4.548
_diffrn_ambient_temperature      293(2)
_diffrn_detector                 'Hybrid Pixel Array Detector'
_diffrn_detector_area_resol_mean 10.0000
_diffrn_detector_type            HyPix
_diffrn_measured_fraction_theta_full 0.995
_diffrn_measured_fraction_theta_max 0.990
_diffrn_measurement_details      
;
List of Runs (angles in degrees, time in seconds):

  # Type    Start    End  Width  t~exp~   \w     \q     \k     \f   Frames
#--------------------------------------------------------------------------
  1  \w     57.00  98.00   0.50    0.08    --  111.50 -95.00-120.00   82
  2  \w     42.00  95.00   0.50    0.08    --  111.50 -95.00 -90.00  106
  3  \w     82.00 110.00   0.50    0.08    --  111.50-125.00  30.00   56
  4  \w     44.00 106.00   0.50    0.08    --  111.50-101.00  50.00  124
  5  \w     44.00 106.00   0.50    0.08    --  111.50 -85.00 142.00  124
  6  \w     43.00  69.00   0.50    0.08    --  111.50 -61.00  60.00   52
  7  \w     41.00  66.00   0.50    0.08    --  111.50 -61.00  30.00   50
  8  \w     48.00 105.00   0.50    0.08    --  111.50 -77.00  60.00  114
  9  \w     42.00  79.00   0.50    0.08    --  111.50 -77.00 150.00   74
 10  \w     42.00  70.00   0.50    0.08    --  111.50 -61.00  90.00   56
 11  \w    139.00 165.00   0.50    0.08    --  111.50  85.00 -98.00   52
 12  \w     94.00 175.00   0.50    0.08    --  111.50  77.00-150.00  162
 13  \w    107.00 132.00   0.50    0.08    --  111.50  61.00-180.00   50
 14  \w    141.00 166.00   0.50    0.08    --  111.50  61.00-180.00   50
 15  \w    122.00 149.00   0.50    0.08    --  111.50  45.00-150.00   54
 16  \w     95.00 143.00   0.50    0.08    --  111.50  77.00-120.00   96
 17  \w     43.00  98.00   0.50    0.05    --   50.15  45.00  58.00  110
 18  \w    107.00 135.00   0.50    0.08    --  111.50  45.00  58.00   56
 19  \w    131.00 174.00   0.50    0.08    --  111.50  61.00 -60.00   86
 20  \w    106.00 131.00   0.50    0.08    --  111.50  15.00-150.00   50
 21  \w    -26.00  15.00   0.50    0.05    --  -50.15  19.00-180.00   82
 22  \w    -50.00 -21.00   0.50    0.08    --  -90.00  45.00   0.00   58
 23  \w    -50.00 -18.00   0.50    0.08    --  -90.00  45.00  58.00   64
 24  \w   -120.00 -95.00   0.50    0.05    --  -50.15 -77.00 -60.00   50
 25  \w   -119.00 -81.00   0.50    0.05    --  -50.15-125.00 -60.00   76
 26  \w   -156.00-130.00   0.50    0.08    --  -90.00-101.00  50.00   52
 27  \w   -119.00 -94.00   0.50    0.05    --  -50.15-125.00 120.00   50
 28  \w   -119.00 -88.00   0.50    0.05    --  -50.15-125.00  60.00   62
;
_diffrn_measurement_device       'four-circle diffractometer'
_diffrn_measurement_device_type  'XtaLAB Synergy, Dualflex, HyPix'
_diffrn_measurement_method       '\w scans'
_diffrn_orient_matrix_type       
'CrysAlisPro convention (1999,Acta A55,543-557)'
_diffrn_orient_matrix_UB_11      0.0422964000
_diffrn_orient_matrix_UB_12      0.1160982000
_diffrn_orient_matrix_UB_13      0.0567186000
_diffrn_orient_matrix_UB_21      -0.0123262000
_diffrn_orient_matrix_UB_22      0.0459081000
_diffrn_orient_matrix_UB_23      -0.2681232000
_diffrn_orient_matrix_UB_31      -0.0658420000
_diffrn_orient_matrix_UB_32      0.0659684000
_diffrn_orient_matrix_UB_33      0.0866684000
_diffrn_radiation_monochromator  mirror
_diffrn_radiation_probe          x-ray
_diffrn_radiation_type           'Cu K\a'
_diffrn_radiation_wavelength     1.54184
_diffrn_source                   'micro-focus sealed X-ray tube'
_diffrn_source_type              'PhotonJet (Cu) X-ray Source'
_reflns_Friedel_coverage         0.665
_reflns_Friedel_fraction_full    0.783
_reflns_Friedel_fraction_max     0.732
_reflns_number_gt                2042
_reflns_number_total             2155
_reflns_special_details          
;
 Reflections were merged by SHELXL according to the crystal
 class for the calculation of statistics and refinement.
 
 _reflns_Friedel_fraction is defined as the number of unique
 Friedel pairs measured divided by the number that would be
 possible theoretically, ignoring centric projections and
 systematic absences.
;
_reflns_threshold_expression     'I > 2\s(I)'
_computing_cell_refinement       'CrysAlisPro 1.171.43.105a (Rigaku OD, 2024)'
_computing_data_collection       
'CrysAlisPro system (CCD 43.105a 64-bit (release 11-01-2024))'
_computing_data_reduction        'CrysAlisPro 1.171.43.105a (Rigaku OD, 2024)'
_computing_molecular_graphics    'Olex2 1.5 (Dolomanov et al., 2009)'
_computing_publication_material  'Olex2 1.5 (Dolomanov et al., 2009)'
_computing_structure_refinement  'SHELXL 2018/3 (Sheldrick, 2015)'
_computing_structure_solution    'olex2.solve 1.5 (Bourhis et al., 2015)'
_refine_diff_density_max         0.125
_refine_diff_density_min         -0.099
_refine_diff_density_rms         0.029
_refine_ls_abs_structure_details 
;
 Flack x determined using 751 quotients [(I+)-(I-)]/[(I+)+(I-)]
 (Parsons, Flack and Wagner, Acta Cryst. B69 (2013) 249-259).
;
_refine_ls_abs_structure_Flack   0.033(14)
_refine_ls_extinction_coef       0.0043(7)
_refine_ls_extinction_expression Fc^*^=kFc[1+0.001xFc^2^\l^3^/sin(2\q)]^-1/4^
_refine_ls_extinction_method     'SHELXL-2018/3 (Sheldrick 2018)'
_refine_ls_goodness_of_fit_ref   1.060
_refine_ls_hydrogen_treatment    constr
_refine_ls_matrix_type           full
_refine_ls_number_parameters     193
_refine_ls_number_reflns         2155
_refine_ls_number_restraints     9
_refine_ls_R_factor_all          0.0293
_refine_ls_R_factor_gt           0.0277
_refine_ls_restrained_S_all      1.063
_refine_ls_shift/su_max          0.000
_refine_ls_shift/su_mean         0.000
_refine_ls_structure_factor_coef Fsqd
_refine_ls_weighting_details     
'w=1/[\s^2^(Fo^2^)+(0.0419P)^2^+0.0220P] where P=(Fo^2^+2Fc^2^)/3'
_refine_ls_weighting_scheme      calc
_refine_ls_wR_factor_gt          0.0736
_refine_ls_wR_factor_ref         0.0747
_refine_special_details          ?
_olex2_refinement_description    
;
1. Fixed Uiso
 At 1.2 times of:
  All C(H) groups, All N(H) groups
 At 1.5 times of:
  All O(H) groups
2. Restrained distances
 C10B-C11B \\sim C10A-C12B
 with sigma of 0.02
 S2B-C11A \\sim S1A-C12A
 with sigma of 0.02
 C11B-C11A \\sim C12B-C12A
 with sigma of 0.02
 S2B-C8 \\sim S1A-C8
 with sigma of 0.04
 S2B-C10B \\sim S1A-C10A
 with sigma of 0.04
 S2B-C11B \\sim S1A-C12B
 with sigma of 0.04
 C8-C10B \\sim C8-C10A
 with sigma of 0.04
 C10B-C11A \\sim C10A-C12A
 with sigma of 0.04
3. Others
 Sof(C10A)=Sof(H10A)=Sof(C12B)=Sof(H12B)=Sof(C12A)=Sof(H12A)=Sof(S1A)=1-FVAR(1)
 Sof(S2B)=Sof(C10B)=Sof(H10B)=Sof(C11B)=Sof(H11B)=Sof(C11A)=Sof(H11A)=FVAR(1)
4.a Aromatic/amide H refined with riding coordinates:
 C7(H7), N1(H1), C3(H3), C6(H6), C4(H4), C10B(H10B), C5(H5), C11B(H11B),
 C11A(H11A), C10A(H10A), C12B(H12B), C12A(H12A)
4.b Idealised tetrahedral OH refined as rotating group:
 O2(H2)
;
_atom_sites_solution_hydrogens   geom
_atom_sites_solution_primary     iterative
_atom_sites_solution_secondary   ?
loop_
_atom_site_label
_atom_site_type_symbol
_atom_site_fract_x
_atom_site_fract_y
_atom_site_fract_z
_atom_site_U_iso_or_equiv
_atom_site_adp_type
_atom_site_occupancy
_atom_site_site_symmetry_order
_atom_site_calc_flag
_atom_site_refinement_flags_posn
_atom_site_refinement_flags_adp
_atom_site_refinement_flags_occupancy
_atom_site_disorder_assembly
_atom_site_disorder_group
S2B S 0.93224(6) 0.18593(19) 0.79733(12) 0.0631(5) Uani 0.792(6) 1 d D . P A 1
C1 C 0.69299(9) -0.8754(4) 0.69646(19) 0.0432(4) Uani 1 1 d . . . . .
C7 C 0.73750(10) -0.6764(4) 0.65277(19) 0.0454(5) Uani 1 1 d . . . . .
H7 H 0.742092 -0.648930 0.568997 0.054 Uiso 1 1 calc R U . . .
C8 C 0.84687(12) -0.2080(4) 0.7609(2) 0.0489(5) Uani 1 1 d D . . . .
N1 N 0.81297(9) -0.3588(4) 0.68123(17) 0.0470(4) Uani 1 1 d . . . . .
H1 H 0.818124 -0.341712 0.603379 0.056 Uiso 1 1 calc R U . . .
N2 N 0.77018(8) -0.5397(3) 0.72806(16) 0.0461(4) Uani 1 1 d . . . . .
O1 O 0.83771(12) -0.2118(4) 0.87078(17) 0.0733(6) Uani 1 1 d . . . . .
O2 O 0.70824(9) -0.7666(3) 0.91009(15) 0.0556(4) Uani 1 1 d . . . . .
H2 H 0.732208 -0.659198 0.877835 0.083 Uiso 1 1 calc R U . . .
C3 C 0.63853(11) -1.1103(4) 0.8591(2) 0.0515(5) Uani 1 1 d . . . . .
H3 H 0.629698 -1.134449 0.942044 0.062 Uiso 1 1 calc R U . . .
C2 C 0.68052(9) -0.9151(4) 0.82202(19) 0.0450(4) Uani 1 1 d . . . . .
C6 C 0.66245(11) -1.0374(5) 0.6124(2) 0.0502(5) Uani 1 1 d . . . . .
H6 H 0.669751 -1.012048 0.529111 0.060 Uiso 1 1 calc R U . . .
C4 C 0.60981(12) -1.2687(4) 0.7736(3) 0.0549(5) Uani 1 1 d . . . . .
H4 H 0.582149 -1.400147 0.799321 0.066 Uiso 1 1 calc R U . . .
C10B C 0.9292(6) -0.035(2) 0.5950(11) 0.067(3) Uani 0.792(6) 1 d D . P A 1
H10B H 0.916774 -0.142147 0.531849 0.080 Uiso 0.792(6) 1 calc R U P A 1
C5 C 0.62190(11) -1.2332(5) 0.6494(2) 0.0546(5) Uani 1 1 d . . . . .
H5 H 0.602754 -1.340781 0.591896 0.066 Uiso 1 1 calc R U . . .
C11B C 0.9808(6) 0.1436(18) 0.5815(7) 0.0616(18) Uani 0.792(6) 1 d D . P A 1
H11B H 1.008192 0.163632 0.512344 0.074 Uiso 0.792(6) 1 calc R U P A 1
C11A C 0.9849(5) 0.2810(19) 0.6834(9) 0.076(4) Uani 0.792(6) 1 d D . P A 1
H11A H 1.014246 0.417237 0.690909 0.091 Uiso 0.792(6) 1 calc R U P A 1
C10A C 0.9252(14) 0.181(5) 0.748(2) 0.091(10) Uani 0.208(6) 1 d D . P A 2
H10A H 0.905454 0.255838 0.816643 0.109 Uiso 0.208(6) 1 calc R U P A 2
C12B C 0.9811(19) 0.294(6) 0.692(3) 0.065(13) Uani 0.208(6) 1 d D . P A 2
H12B H 1.013324 0.404460 0.723392 0.077 Uiso 0.208(6) 1 calc R U P A 2
C12A C 0.975(3) 0.200(5) 0.579(3) 0.071(11) Uani 0.208(6) 1 d D . P A 2
H12A H 0.991941 0.283861 0.509939 0.085 Uiso 0.208(6) 1 calc R U P A 2
S1A S 0.9366(5) -0.0809(18) 0.5684(9) 0.0542(18) Uani 0.208(6) 1 d D . P A 2
C9 C 0.89859(10) -0.0403(4) 0.7053(2) 0.0476(5) Uani 1 1 d . . . . .

loop_
_atom_site_aniso_label
_atom_site_aniso_U_11
_atom_site_aniso_U_22
_atom_site_aniso_U_33
_atom_site_aniso_U_23
_atom_site_aniso_U_13
_atom_site_aniso_U_12
S2B 0.0673(5) 0.0594(5) 0.0626(10) -0.0089(5) -0.0093(5) -0.0024(3)
C1 0.0430(8) 0.0494(11) 0.0373(9) 0.0068(8) 0.0014(7) 0.0062(8)
C7 0.0476(9) 0.0527(12) 0.0359(10) 0.0089(8) 0.0034(8) 0.0042(8)
C8 0.0559(11) 0.0517(12) 0.0389(11) 0.0078(8) 0.0024(8) 0.0034(9)
N1 0.0504(8) 0.0540(10) 0.0367(8) 0.0112(7) 0.0024(6) -0.0042(7)
N2 0.0461(8) 0.0519(9) 0.0403(9) 0.0115(7) 0.0043(7) 0.0006(7)
O1 0.0978(14) 0.0853(13) 0.0369(8) 0.0038(8) 0.0060(8) -0.0165(11)
O2 0.0694(10) 0.0642(10) 0.0331(7) 0.0038(6) 0.0015(7) -0.0161(8)
C3 0.0555(10) 0.0551(12) 0.0438(10) 0.0093(9) 0.0030(9) -0.0042(9)
C2 0.0465(9) 0.0500(11) 0.0385(10) 0.0077(8) -0.0001(8) 0.0003(8)
C6 0.0516(10) 0.0597(13) 0.0392(10) 0.0019(9) -0.0023(8) 0.0054(9)
C4 0.0518(10) 0.0519(12) 0.0611(13) 0.0110(10) -0.0022(10) -0.0046(9)
C10B 0.078(4) 0.068(5) 0.055(5) 0.004(3) -0.006(3) -0.009(3)
C5 0.0541(11) 0.0555(13) 0.0542(13) -0.0025(10) -0.0074(9) 0.0017(9)
C11B 0.059(2) 0.060(5) 0.066(3) 0.022(3) 0.000(2) 0.006(3)
C11A 0.059(4) 0.067(6) 0.102(8) 0.025(5) -0.015(4) -0.016(4)
C10A 0.113(17) 0.12(2) 0.034(9) -0.018(10) -0.014(10) 0.026(13)
C12B 0.08(2) 0.027(12) 0.09(2) -0.018(14) -0.029(16) 0.003(11)
C12A 0.071(17) 0.041(13) 0.100(19) 0.045(12) -0.005(10) -0.005(11)
S1A 0.057(2) 0.058(3) 0.048(4) 0.017(3) -0.005(2) -0.014(2)
C9 0.0505(10) 0.0475(11) 0.0449(11) 0.0071(9) -0.0044(8) 0.0036(8)

_geom_special_details            
;
 All esds (except the esd in the dihedral angle between two l.s. planes)
 are estimated using the full covariance matrix.  The cell esds are taken
 into account individually in the estimation of esds in distances, angles
 and torsion angles; correlations between esds in cell parameters are only
 used when they are defined by crystal symmetry.  An approximate (isotropic)
 treatment of cell esds is used for estimating esds involving l.s. planes.
;
loop_
_geom_bond_atom_site_label_1
_geom_bond_atom_site_label_2
_geom_bond_distance
_geom_bond_site_symmetry_2
_geom_bond_publ_flag
S2B C11A 1.690(9) . ?
S2B C9 1.705(3) . ?
C1 C7 1.454(3) . ?
C1 C2 1.407(3) . ?
C1 C6 1.395(3) . ?
C7 H7 0.9300 . ?
C7 N2 1.271(3) . ?
C8 N1 1.358(3) . ?
C8 O1 1.212(3) . ?
C8 C9 1.479(3) . ?
N1 H1 0.8600 . ?
N1 N2 1.376(2) . ?
O2 H2 0.8200 . ?
O2 C2 1.359(3) . ?
C3 H3 0.9300 . ?
C3 C2 1.387(3) . ?
C3 C4 1.380(4) . ?
C6 H6 0.9300 . ?
C6 C5 1.373(3) . ?
C4 H4 0.9300 . ?
C4 C5 1.388(4) . ?
C10B H10B 0.9300 . ?
C10B C11B 1.393(14) . ?
C10B C9 1.343(11) . ?
C5 H5 0.9300 . ?
C11B H11B 0.9300 . ?
C11B C11A 1.335(9) . ?
C11A H11A 0.9300 . ?
C10A H10A 0.9300 . ?
C10A C12B 1.39(3) . ?
C10A C9 1.38(2) . ?
C12B H12B 0.9300 . ?
C12B C12A 1.34(2) . ?
C12A H12A 0.9300 . ?
C12A S1A 1.69(3) . ?
S1A C9 1.681(11) . ?

loop_
_geom_angle_atom_site_label_1
_geom_angle_atom_site_label_2
_geom_angle_atom_site_label_3
_geom_angle
_geom_angle_site_symmetry_1
_geom_angle_site_symmetry_3
_geom_angle_publ_flag
C11A S2B C9 90.8(3) . . ?
C2 C1 C7 122.19(19) . . ?
C6 C1 C7 119.65(18) . . ?
C6 C1 C2 118.15(19) . . ?
C1 C7 H7 119.7 . . ?
N2 C7 C1 120.59(17) . . ?
N2 C7 H7 119.7 . . ?
N1 C8 C9 115.41(18) . . ?
O1 C8 N1 123.5(2) . . ?
O1 C8 C9 121.1(2) . . ?
C8 N1 H1 120.8 . . ?
C8 N1 N2 118.38(17) . . ?
N2 N1 H1 120.8 . . ?
C7 N2 N1 117.95(16) . . ?
C2 O2 H2 109.5 . . ?
C2 C3 H3 119.8 . . ?
C4 C3 H3 119.8 . . ?
C4 C3 C2 120.3(2) . . ?
O2 C2 C1 122.07(17) . . ?
O2 C2 C3 117.97(19) . . ?
C3 C2 C1 120.0(2) . . ?
C1 C6 H6 119.1 . . ?
C5 C6 C1 121.8(2) . . ?
C5 C6 H6 119.1 . . ?
C3 C4 H4 119.8 . . ?
C3 C4 C5 120.5(2) . . ?
C5 C4 H4 119.8 . . ?
C11B C10B H10B 122.3 . . ?
C9 C10B H10B 122.3 . . ?
C9 C10B C11B 115.4(8) . . ?
C6 C5 C4 119.2(2) . . ?
C6 C5 H5 120.4 . . ?
C4 C5 H5 120.4 . . ?
C10B C11B H11B 125.2 . . ?
C11A C11B C10B 109.5(8) . . ?
C11A C11B H11B 125.2 . . ?
S2B C11A H11A 122.9 . . ?
C11B C11A S2B 114.2(7) . . ?
C11B C11A H11A 122.9 . . ?
C12B C10A H10A 119.4 . . ?
C9 C10A H10A 119.4 . . ?
C9 C10A C12B 121.2(17) . . ?
C10A C12B H12B 129.7 . . ?
C12A C12B C10A 101(3) . . ?
C12A C12B H12B 129.7 . . ?
C12B C12A H12A 122.2 . . ?
C12B C12A S1A 116(2) . . ?
S1A C12A H12A 122.2 . . ?
C9 S1A C12A 91.3(13) . . ?
C8 C9 S2B 116.84(17) . . ?
C8 C9 S1A 125.8(4) . . ?
C10B C9 S2B 110.0(5) . . ?
C10B C9 C8 133.1(5) . . ?
C10A C9 C8 129.7(9) . . ?
C10A C9 S1A 104.5(9) . . ?

loop_
_geom_torsion_atom_site_label_1
_geom_torsion_atom_site_label_2
_geom_torsion_atom_site_label_3
_geom_torsion_atom_site_label_4
_geom_torsion
_geom_torsion_site_symmetry_1
_geom_torsion_site_symmetry_2
_geom_torsion_site_symmetry_3
_geom_torsion_site_symmetry_4
_geom_torsion_publ_flag
C1 C7 N2 N1 178.26(17) . . . . ?
C1 C6 C5 C4 1.2(3) . . . . ?
C7 C1 C2 O2 1.4(3) . . . . ?
C7 C1 C2 C3 -178.91(18) . . . . ?
C7 C1 C6 C5 177.76(19) . . . . ?
C8 N1 N2 C7 178.48(19) . . . . ?
N1 C8 C9 S2B 169.74(16) . . . . ?
N1 C8 C9 C10B -14.7(8) . . . . ?
N1 C8 C9 C10A 157.1(15) . . . . ?
N1 C8 C9 S1A -21.1(5) . . . . ?
O1 C8 N1 N2 -5.6(3) . . . . ?
O1 C8 C9 S2B -12.2(3) . . . . ?
O1 C8 C9 C10B 163.3(8) . . . . ?
O1 C8 C9 C10A -24.9(15) . . . . ?
O1 C8 C9 S1A 157.0(5) . . . . ?
C3 C4 C5 C6 -0.4(4) . . . . ?
C2 C1 C7 N2 4.3(3) . . . . ?
C2 C1 C6 C5 -0.8(3) . . . . ?
C2 C3 C4 C5 -0.7(3) . . . . ?
C6 C1 C7 N2 -174.26(18) . . . . ?
C6 C1 C2 O2 179.93(19) . . . . ?
C6 C1 C2 C3 -0.4(3) . . . . ?
C4 C3 C2 C1 1.1(3) . . . . ?
C4 C3 C2 O2 -179.2(2) . . . . ?
C10B C11B C11A S2B 4.3(14) . . . . ?
C11B C10B C9 S2B 1.5(12) . . . . ?
C11B C10B C9 C8 -174.2(7) . . . . ?
C11A S2B C9 C8 177.3(4) . . . . ?
C11A S2B C9 C10B 0.8(7) . . . . ?
C10A C12B C12A S1A -27(4) . . . . ?
C12B C10A C9 C8 170(2) . . . . ?
C12B C10A C9 S1A -11(3) . . . . ?
C12B C12A S1A C9 21(4) . . . . ?
C12A S1A C9 C8 173.7(17) . . . . ?
C12A S1A C9 C10A -5(2) . . . . ?
C9 S2B C11A C11B -3.0(10) . . . . ?
C9 C8 N1 N2 172.42(16) . . . . ?
C9 C10B C11B C11A -3.7(15) . . . . ?
C9 C10A C12B C12A 25(4) . . . . ?

_shelx_res_file                  
;
TITL exp_7482 in Pna21 #33
    exp_7482.res
    created by SHELXL-2018/3 at 13:54:14 on 26-Aug-2025
REM reset to Pna21 #33
CELL 1.54184 19.4454 5.3607 10.9087 90 90 90
ZERR 4 0.0003 0.0001 0.0002 0 0 0
LATT -1
SYMM -X,-Y,0.5+Z
SYMM 0.5-X,0.5+Y,0.5+Z
SYMM 0.5+X,0.5-Y,+Z
SFAC C H N O S
UNIT 48 40 8 8 4
SADI C10B C11B C10A C12B
SADI S2B C11A S1A C12A
SADI C11B C11A C12B C12A
SADI 0.04 S2B C8 S1A C8
SADI 0.04 S2B C10B S1A C10A
SADI 0.04 S2B C11B S1A C12B
SADI 0.04 C8 C10B C8 C10A
SADI 0.04 C10B C11A C10A C12A

L.S. 20 0 0
PLAN  5
SIZE 0.1 0.15 0.25
CONF
fmap 2 53
acta
MORE -1
BOND $H
OMIT 0 0 6
OMIT 0 1 1
OMIT 0 1 3
OMIT 1 1 -2
OMIT 1 1 2
OMIT 1 2 1
OMIT 2 1 0
OMIT 2 2 0
OMIT 3 1 3
OMIT 3 2 0
OMIT 7 1 -2
OMIT 8 2 0
REM <olex2.extras>
REM <HklSrc "%.\\exp_7482.hkl">
REM </olex2.extras>

WGHT    0.041900    0.022000
EXTI    0.004338
FVAR       0.78240   0.79185
PART 1
S2B   5    0.932240    0.185930    0.797333    21.00000    0.06729    0.05943 =
         0.06261   -0.00885   -0.00935   -0.00236
PART 0
C1    1    0.692990   -0.875366    0.696458    11.00000    0.04300    0.04935 =
         0.03733    0.00682    0.00135    0.00619
C7    1    0.737496   -0.676423    0.652773    11.00000    0.04761    0.05272 =
         0.03586    0.00887    0.00336    0.00425
AFIX  43
H7    2    0.742092   -0.648930    0.568997    11.00000   -1.20000
AFIX   0
C8    1    0.846873   -0.208004    0.760934    11.00000    0.05593    0.05174 =
         0.03894    0.00776    0.00241    0.00341
N1    3    0.812974   -0.358832    0.681226    11.00000    0.05035    0.05397 =
         0.03665    0.01123    0.00243   -0.00418
AFIX  43
H1    2    0.818124   -0.341712    0.603379    11.00000   -1.20000
AFIX   0
N2    3    0.770182   -0.539734    0.728059    11.00000    0.04612    0.05193 =
         0.04034    0.01149    0.00428    0.00055
O1    4    0.837712   -0.211760    0.870782    11.00000    0.09780    0.08533 =
         0.03692    0.00379    0.00598   -0.01649
O2    4    0.708236   -0.766568    0.910090    11.00000    0.06942    0.06417 =
         0.03307    0.00385    0.00147   -0.01609
AFIX 147
H2    2    0.732208   -0.659198    0.877835    11.00000   -1.50000
AFIX   0
C3    1    0.638528   -1.110278    0.859103    11.00000    0.05551    0.05511 =
         0.04380    0.00932    0.00297   -0.00419
AFIX  43
H3    2    0.629698   -1.134449    0.942044    11.00000   -1.20000
AFIX   0
C2    1    0.680518   -0.915116    0.822016    11.00000    0.04654    0.05004 =
         0.03849    0.00775   -0.00008    0.00027
C6    1    0.662448   -1.037364    0.612441    11.00000    0.05160    0.05970 =
         0.03921    0.00188   -0.00225    0.00538
AFIX  43
H6    2    0.669751   -1.012048    0.529111    11.00000   -1.20000
AFIX   0
C4    1    0.609808   -1.268663    0.773584    11.00000    0.05179    0.05189 =
         0.06114    0.01099   -0.00224   -0.00461
AFIX  43
H4    2    0.582149   -1.400147    0.799321    11.00000   -1.20000
AFIX   0
PART 1
C10B  1    0.929191   -0.034570    0.594963    21.00000    0.07755    0.06792 =
         0.05495    0.00409   -0.00588   -0.00851
AFIX  43
H10B  2    0.916774   -0.142147    0.531849    21.00000   -1.20000
AFIX   0
PART 0
C5    1    0.621895   -1.233185    0.649413    11.00000    0.05414    0.05546 =
         0.05421   -0.00248   -0.00739    0.00172
AFIX  43
H5    2    0.602754   -1.340781    0.591896    11.00000   -1.20000
AFIX   0
PART 1
C11B  1    0.980816    0.143555    0.581548    21.00000    0.05861    0.06019 =
         0.06600    0.02173    0.00017    0.00580
AFIX  43
H11B  2    1.008192    0.163632    0.512344    21.00000   -1.20000
AFIX   0
C11A  1    0.984931    0.281023    0.683374    21.00000    0.05924    0.06748 =
         0.10174    0.02534   -0.01502   -0.01592
AFIX  43
H11A  2    1.014246    0.417237    0.690909    21.00000   -1.20000
AFIX   0
PART 2
C10A  1    0.925204    0.180791    0.748316   -21.00000    0.11346    0.12397 =
         0.03427   -0.01839   -0.01416    0.02551
AFIX  43
H10A  2    0.905454    0.255838    0.816643   -21.00000   -1.20000
AFIX   0
C12B  1    0.981051    0.294009    0.691574   -21.00000    0.07807    0.02691 =
         0.08860   -0.01767   -0.02856    0.00324
AFIX  43
H12B  2    1.013324    0.404460    0.723392   -21.00000   -1.20000
AFIX   0
C12A  1    0.975472    0.199993    0.578551   -21.00000    0.07148    0.04085 =
         0.09963    0.04493   -0.00484   -0.00528
AFIX  43
H12A  2    0.991941    0.283861    0.509939   -21.00000   -1.20000
AFIX   0
S1A   5    0.936589   -0.080926    0.568352   -21.00000    0.05737    0.05762 =
         0.04764    0.01652   -0.00476   -0.01351
PART 0
C9    1    0.898592   -0.040263    0.705281    11.00000    0.05052    0.04751 =
         0.04487    0.00709   -0.00439    0.00362
HKLF 4


REM  exp_7482 in Pna21 #33
REM wR2 = 0.0747, GooF = S = 1.060, Restrained GooF = 1.063 for all data
REM R1 = 0.0277 for 2042 Fo > 4sig(Fo) and 0.0293 for all 2155 data
REM 193 parameters refined using 9 restraints

END

WGHT      0.0419      0.0220

REM Highest difference peak  0.125,  deepest hole -0.099,  1-sigma level  0.029
Q1    1   0.6865 -0.8827  0.7591  11.00000  0.05    0.12
Q2    1   0.9981  0.4837  0.7488  11.00000  0.05    0.12
Q3    1   0.7154 -0.7836  0.6844  11.00000  0.05    0.12
Q4    1   0.8738 -0.1469  0.7235  11.00000  0.05    0.11
Q5    1   0.8633 -0.0418  0.8981  11.00000  0.05    0.10
;
_shelx_res_checksum              72662
_olex2_submission_special_instructions 'No special instructions were received'
_oxdiff_exptl_absorpt_empirical_details 
;
Empirical correction (ABSPACK) includes:
- Absorption correction using spherical harmonics
- Frame scaling
- Detector area scaling
;
_oxdiff_exptl_absorpt_empirical_full_max 1.472
_oxdiff_exptl_absorpt_empirical_full_min 0.793
####################################################################### 
# 
# This file contains crystal structure data downloaded from the 
# Cambridge Structural Database (CSD) hosted by the Cambridge 
# Crystallographic Data Centre (CCDC).
# 
# Full information about CCDC data access policies and citation 
# guidelines are available at http://www.ccdc.cam.ac.uk/access/V1 
# 
# Audit and citation data items may have been added by the CCDC. 
# Please retain this information to preserve the provenance of 
# this file and to allow appropriate attribution of the data. 
# 
#######################################################################

data_exp_8574
_database_code_depnum_ccdc_archive 'CCDC 2489402'
loop_
_audit_author_name
_audit_author_address
'Josipa Sarjanovic'
;Faculty of science, Zagreb
Croatia
;
_audit_update_record             
;
2025-09-18 deposited with the CCDC.	2025-11-11 downloaded from the CCDC.
;
_audit_creation_date             2025-08-28
_audit_creation_method           
;
Olex2 1.5
(compiled 2025.07.13 svn.rb7424aed for OlexSys, GUI svn.r7314)
;
_shelx_SHELXL_version_number     2018/3
_chemical_name_common            ?
_chemical_name_systematic        ?
_chemical_formula_moiety         'C12 H10 Mo N2 O5 S, C3 H6 O'
_chemical_formula_sum            'C15 H16 Mo N2 O6 S'
_chemical_formula_weight         448.30
_chemical_melting_point          ?
_chemical_oxdiff_formula         'C15 N2 O5 S Mo H17'
loop_
_atom_type_symbol
_atom_type_description
_atom_type_scat_dispersion_real
_atom_type_scat_dispersion_imag
_atom_type_scat_source
C C 0.0181 0.0091 'International Tables Vol C Tables 4.2.6.8 and 6.1.1.4'
H H 0.0000 0.0000 'International Tables Vol C Tables 4.2.6.8 and 6.1.1.4'
Mo Mo -0.0483 2.7339 'International Tables Vol C Tables 4.2.6.8 and 6.1.1.4'
N N 0.0311 0.0180 'International Tables Vol C Tables 4.2.6.8 and 6.1.1.4'
O O 0.0492 0.0322 'International Tables Vol C Tables 4.2.6.8 and 6.1.1.4'
S S 0.3331 0.5567 'International Tables Vol C Tables 4.2.6.8 and 6.1.1.4'

_shelx_space_group_comment       
;
The symmetry employed for this shelxl refinement is uniquely defined
by the following loop, which should always be used as a source of
symmetry information in preference to the above space-group names.
They are only intended as comments.
;
_space_group_crystal_system      monoclinic
_space_group_IT_number           14
_space_group_name_H-M_alt        'P 1 21/c 1'
_space_group_name_Hall           '-P 2ybc'
loop_
_space_group_symop_operation_xyz
'x, y, z'
'-x, y+1/2, -z+1/2'
'-x, -y, -z'
'x, -y-1/2, z-1/2'

_cell_length_a                   7.74290(10)
_cell_length_b                   10.64170(10)
_cell_length_c                   21.2775(4)
_cell_angle_alpha                90
_cell_angle_beta                 91.132(2)
_cell_angle_gamma                90
_cell_volume                     1752.87(4)
_cell_formula_units_Z            4
_cell_measurement_reflns_used    14459
_cell_measurement_temperature    298
_cell_measurement_theta_max      78.8450
_cell_measurement_theta_min      4.1560
_cell_oxdiff_angle_alpha         90.0013(13)
_cell_oxdiff_angle_beta          91.1058(19)
_cell_oxdiff_angle_gamma         90.0224(15)
_cell_oxdiff_length_a            7.7447(2)
_cell_oxdiff_length_b            10.64254(14)
_cell_oxdiff_length_c            21.2704(4)
_cell_oxdiff_measurement_reflns_used 14459
_cell_oxdiff_volume              1752.86(6)
_shelx_estimated_absorpt_T_max   0.864
_shelx_estimated_absorpt_T_min   0.218
_exptl_absorpt_coefficient_mu    7.553
_exptl_absorpt_correction_T_max  1.000
_exptl_absorpt_correction_T_min  0.576
_exptl_absorpt_correction_type   gaussian
_exptl_absorpt_process_details   
;
CrysAlisPro 1.171.44.114a (Rigaku Oxford Diffraction, 2025)
Numerical absorption correction based on gaussian integration over
a multifaceted crystal model
Empirical absorption correction using spherical harmonics,
implemented in SCALE3 ABSPACK scaling algorithm.
;
_exptl_absorpt_special_details   ?
_exptl_crystal_colour            yellow
_exptl_crystal_colour_lustre     .
_exptl_crystal_colour_modifier   .
_exptl_crystal_colour_primary    yellow
_exptl_crystal_density_diffrn    1.699
_exptl_crystal_density_meas      ?
_exptl_crystal_density_method    ?
_exptl_crystal_description       needle
_exptl_crystal_F_000             904
loop_
_exptl_crystal_face_index_h
_exptl_crystal_face_index_k
_exptl_crystal_face_index_l
_exptl_crystal_face_perp_dist
-1 0 0 0.0209
1 0 0 0.0290
0 1 0 0.2050
0 0 1 0.0152
0 0 -1 0.0086
1 -2 0 0.0563

_exptl_crystal_size_max          0.29
_exptl_crystal_size_mid          0.05
_exptl_crystal_size_min          0.02
loop_
_exptl_oxdiff_crystal_face_indexfrac_h
_exptl_oxdiff_crystal_face_indexfrac_k
_exptl_oxdiff_crystal_face_indexfrac_l
_exptl_oxdiff_crystal_face_x
_exptl_oxdiff_crystal_face_y
_exptl_oxdiff_crystal_face_z
-1.0004 0.0007 -0.0056 0.1711 -0.0151 -0.1005
1.0004 -0.0007 0.0056 -0.1711 0.0151 0.1005
0.0001 1.0001 -0.0019 -0.0736 -0.0046 -0.1246
-0.0003 0.0005 1.0006 -0.0049 -0.0721 0.0055
0.0003 -0.0005 -1.0006 0.0049 0.0721 -0.0055
1.0001 -2.0009 0.0094 -0.0240 0.0242 0.3497

_exptl_transmission_factor_max   ?
_exptl_transmission_factor_min   ?
_diffrn_reflns_av_R_equivalents  0.0515
_diffrn_reflns_av_unetI/netI     0.0297
_diffrn_reflns_Laue_measured_fraction_full 0.993
_diffrn_reflns_Laue_measured_fraction_max 0.986
_diffrn_reflns_limit_h_max       9
_diffrn_reflns_limit_h_min       -9
_diffrn_reflns_limit_k_max       12
_diffrn_reflns_limit_k_min       -13
_diffrn_reflns_limit_l_max       26
_diffrn_reflns_limit_l_min       -27
_diffrn_reflns_number            29131
_diffrn_reflns_point_group_measured_fraction_full 0.993
_diffrn_reflns_point_group_measured_fraction_max 0.986
_diffrn_reflns_theta_full        67.684
_diffrn_reflns_theta_max         79.981
_diffrn_reflns_theta_min         4.156
_diffrn_ambient_temperature      298.00
_diffrn_detector_area_resol_mean 10.0000
_diffrn_detector_type            HyPix
_diffrn_measured_fraction_theta_full 0.993
_diffrn_measured_fraction_theta_max 0.986
_diffrn_measurement_details      
;
List of Runs (angles in degrees, time in seconds):

  # Type    Start    End  Width  t~exp~   \w     \q     \k     \f   Frames
#--------------------------------------------------------------------------
  1  \w   -116.00 -88.00   0.50    3.00    --  -47.94 -77.00 -90.00   56
  2  \w    -43.00  23.00   0.50    3.00    --  -47.94  38.00   0.00  132
  3  \w    -26.00  25.00   0.50    3.00    --  -47.94  38.00 120.00  102
  4  \w   -120.00 -95.00   0.50    3.00    --  -47.94-125.00-150.00   50
  5  \w   -120.00 -95.00   0.50    3.00    --  -47.94 -77.00 -30.00   50
  6  \w   -122.00 -40.00   0.50    3.00    --  -47.94 -19.00-180.00  164
  7  \w     51.00  79.00   0.50    3.00    --   47.94 -99.00 -60.00   56
  8  \w     -1.00  45.00   0.50    3.00    --   47.94 -99.00 -60.00   92
  9  \w     57.00  95.00   0.50    3.00    --   47.94-125.00  30.00   76
 10  \w     89.00 118.00   0.50    3.00    --   47.94  77.00 120.00   58
 11  \w     90.00 115.00   0.50    3.00    --   47.94  77.00 150.00   50
 12  \w    -69.00 -37.00   0.50   12.00    --  -91.75  61.00-120.00   64
 13  \w    -71.00 -46.00   0.50   12.00    --  -91.75  61.00-150.00   50
 14  \w     78.00 105.00   0.50   12.00    --  113.25 -95.00 120.00   54
 15  \w     43.00  70.00   0.50   12.00    --  113.25 -61.00 120.00   54
 16  \w     68.00 115.00   0.50   12.00    --  113.25   6.00  63.67   94
 17  \w     48.00  76.00   0.50   12.00    --  113.25-125.00 -60.00   56
 18  \w    104.00 137.00   0.50   12.00    --  113.25  61.00  30.00   66
 19  \w     99.00 137.00   0.50   12.00    --  113.25 -79.00  -6.00   76
 20  \w     97.00 139.00   0.50   12.00    --  113.25 -84.00  21.68   84
 21  \w     51.00  99.00   0.50   12.00    --  113.25 -95.00   0.00   96
 22  \w     96.00 160.00   0.50   12.00    --  113.25 125.00  90.00  128
 23  \w     62.00  99.00   0.50   12.00    --  113.25 -95.00 -90.00   74
 24  \w     85.00 111.00   0.50   12.00    --  113.25-125.00  30.00   52
 25  \w     95.00 140.00   0.50   12.00    --  113.25 125.00-150.00   90
 26  \w     86.00 111.00   0.50   12.00    --  113.25-125.00 -60.00   50
 27  \w    105.00 177.00   0.50   12.00    --  113.25  15.00-150.00  144
 28  \w     67.00  92.00   0.50   12.00    --  113.25 -77.00  30.00   50
 29  \w    106.00 133.00   0.50   12.00    --  113.25  61.00  90.00   54
 30  \w     81.00 106.00   0.50   12.00    --  113.25 -95.00 -30.00   50
 31  \w    129.00 155.00   0.50   12.00    --  113.25 125.00   0.00   52
 32  \w     86.00 111.00   0.50   12.00    --  113.25-125.00-120.00   50
 33  \w     51.00  76.00   0.50   12.00    --  113.25-125.00-120.00   50
 34  \w    139.00 177.00   0.50   12.00    --  113.25   6.00-177.91   76
 35  \w     96.00 136.00   0.50   12.00    --  113.25 -79.00-173.32   80
 36  \w     57.00 111.00   0.50   12.00    --  113.25-125.00 150.00  108
 37  \w    101.00 166.00   0.50   12.00    --  113.25 125.00 150.00  130
 38  \w    101.00 156.00   0.50   12.00    --  113.25  45.00 -60.00  110
 39  \w     97.00 122.00   0.50   12.00    --  113.25  77.00   0.00   50
 40  \w    145.00 177.00   0.50   12.00    --  113.25  77.00   0.00   64
 41  \w    130.00 156.00   0.50   12.00    --  113.25 125.00 -90.00   52
 42  \w     80.00 106.00   0.50   12.00    --  113.25 -95.00-180.00   52
 43  \w    106.00 132.00   0.50   12.00    --  113.25  30.00  90.00   52
 44  \w     69.00 111.00   0.50   12.00    --  113.25-125.00 -30.00   84
 45  \w     81.00 111.00   0.50   12.00    --  113.25-125.00  60.00   60
 46  \w    101.00 163.00   0.50   12.00    --  113.25  45.00 150.00  124
 47  \w     72.00 133.00   0.50   12.00    --  113.25   6.00-177.91  122
 48  \w     43.00  68.00   0.50   12.00    --  113.25-125.00  30.00   50
 49  \w    153.00 178.00   0.50   12.00    --  113.25  15.00 -90.00   50
 50  \w    133.00 165.00   0.50   12.00    --  113.25 125.00 -30.00   64
 51  \w    121.00 150.00   0.50   12.00    --  113.25  15.00 -90.00   58
 52  \w    106.00 131.00   0.50   12.00    --  113.25  30.00 -60.00   50
 53  \w    153.00 178.00   0.50   12.00    --  113.25  30.00 -60.00   50
 54  \w     97.00 178.00   0.50   12.00    --  113.25 125.00-180.00  162
 55  \w     43.00 102.00   0.50   12.00    --  113.25 -95.00-150.00  118
 56  \w     42.00  71.00   0.50   12.00    --  113.25 -61.00 -30.00   58
 57  \w     42.00  67.00   0.50   12.00    --  113.25 -61.00-120.00   50
 58  \w     43.00  68.00   0.50   12.00    --  113.25 -77.00  90.00   50
 59  \w     67.00  92.00   0.50   12.00    --  113.25 -77.00   0.00   50
 60  \w    149.00 177.00   0.50   12.00    --  113.25  61.00  90.00   56
 61  \w     96.00 151.00   0.50   12.00    --  113.25 125.00-120.00  110
 62  \w     50.00  75.00   0.50   12.00    --  113.25 -77.00-150.00   50
 63  \w     56.00  82.00   0.50   12.00    --  113.25 -77.00 -90.00   52
 64  \w     74.00 111.00   0.50   12.00    --  113.25-125.00 120.00   74
 65  \w     59.00 106.00   0.50   12.00    --  113.25 -95.00 150.00   94
 66  \w     80.00 106.00   0.50   12.00    --  113.25 -95.00 -60.00   52
 67  \w     45.00  70.00   0.50   12.00    --  113.25 -95.00  60.00   50
 68  \w     82.00 111.00   0.50   12.00    --  113.25-125.00 -90.00   58
 69  \w     53.00 102.00   0.50   12.00    --  113.25-125.00   0.00   98
 70  \w    104.00 155.00   0.50   12.00    --  113.25  45.00  60.00  102
 71  \w    150.00 175.00   0.50   12.00    --  113.25   6.00  63.67   50
 72  \w    107.00 132.00   0.50   12.00    --  113.25  30.00 150.00   50
 73  \w     54.00  80.00   0.50   12.00    --  113.25 -79.00-173.32   52
 74  \w    137.00 162.00   0.50   12.00    --  113.25 125.00  60.00   50
 75  \w     42.00  68.00   0.50   12.00    --  113.25 -84.00  21.68   52
 76  \w     44.00  69.00   0.50   12.00    --  113.25 -81.00  80.71   50
 77  \w    113.00 138.00   0.50   12.00    --  113.25 -81.00  80.71   50
 78  \w     70.00 109.00   0.50   12.00    --  113.25-113.00 -24.76   78
;
_diffrn_measurement_device       'four-circle diffractometer'
_diffrn_measurement_device_type  'XtaLAB Synergy, Dualflex, HyPix'
_diffrn_measurement_method       '\w scans'
_diffrn_oxdiff_measurement_exp_name exp_8574.par
_diffrn_radiation_type           CuK\a
_diffrn_radiation_wavelength     1.54184
_diffrn_source                   ?
_reflns_Friedel_coverage         0.000
_reflns_Friedel_fraction_full    .
_reflns_Friedel_fraction_max     .
_reflns_number_gt                3279
_reflns_number_total             3761
_reflns_special_details          
;
 Reflections were merged by SHELXL according to the crystal
 class for the calculation of statistics and refinement.
 
 _reflns_Friedel_fraction is defined as the number of unique
 Friedel pairs measured divided by the number that would be
 possible theoretically, ignoring centric projections and
 systematic absences.
;
_reflns_threshold_expression     'I > 2\s(I)'
_computing_cell_refinement       'CrysAlisPro 1.171.44.114a (Rigaku OD, 2025)'
_computing_data_collection       
'CrysAlisPro system (CCD 44.114a 64-bit (release 13-06-2025))'
_computing_data_reduction        'CrysAlisPro 1.171.44.114a (Rigaku OD, 2025)'
_computing_molecular_graphics    'Olex2 1.5 (Dolomanov et al., 2009)'
_computing_publication_material  'Olex2 1.5 (Dolomanov et al., 2009)'
_computing_structure_refinement  'SHELXL 2018/3 (Sheldrick, 2015)'
_computing_structure_solution    'SHELXT 2018/2 (Sheldrick, 2018)'
_refine_diff_density_max         0.411
_refine_diff_density_min         -0.672
_refine_diff_density_rms         0.069
_refine_ls_extinction_coef       .
_refine_ls_extinction_method     none
_refine_ls_goodness_of_fit_ref   1.087
_refine_ls_hydrogen_treatment    constr
_refine_ls_matrix_type           full
_refine_ls_number_parameters     236
_refine_ls_number_reflns         3761
_refine_ls_number_restraints     3
_refine_ls_R_factor_all          0.0365
_refine_ls_R_factor_gt           0.0318
_refine_ls_restrained_S_all      1.090
_refine_ls_shift/su_max          0.002
_refine_ls_shift/su_mean         0.000
_refine_ls_structure_factor_coef Fsqd
_refine_ls_weighting_details     
'w=1/[\s^2^(Fo^2^)+(0.0506P)^2^+0.6995P] where P=(Fo^2^+2Fc^2^)/3'
_refine_ls_weighting_scheme      calc
_refine_ls_wR_factor_gt          0.0885
_refine_ls_wR_factor_ref         0.0910
_refine_special_details          ?
_olex2_refinement_description    
;
1. Fixed Uiso
 At 1.2 times of:
  All C(H) groups
 At 1.5 times of:
  All C(H,H,H) groups, All O(H,H) groups
2. Restrained distances
 C9-S1A \\sim C9-S1A
 with sigma of 0.02
 C9-C10A \\sim C9-C10B
 with sigma of 0.02
 S1A-C12A \\sim S1A-C12A
 with sigma of 0.02
 C10A-C12A \\sim C10B-C12A
 with sigma of 0.04
 C10A-C11A \\sim C10B-C11B
 with sigma of 0.02
 S1A-C11A \\sim S1A-C11B
 with sigma of 0.04
 C9-C12A \\sim C9-C12A
 with sigma of 0.04
 C12A-C11A \\sim C12A-C11B
 with sigma of 0.02
 C9-C11A \\sim C9-C11B
 with sigma of 0.04
3. Uiso/Uaniso restraints and constraints
Uanis(C10A) = Uanis(S1A) = Uanis(C11A) = Uanis(C12A) = Uanis(C12A) =
Uanis(C11B) = Uanis(C10B) = Uanis(S1A)
4. Others
 Sof(C10B)=Sof(H10B)=Sof(C11B)=Sof(H11B)=Sof(C12B)=Sof(H12B)=Sof(S1B)=1-FVAR(1)
 Sof(S1A)=Sof(C10A)=Sof(H10A)=Sof(C12A)=Sof(H12A)=Sof(C11A)=Sof(H11A)=FVAR(1)
5.a Rotating group:
 O5(H5A,H5B)
5.b Aromatic/amide H refined with riding coordinates:
 C3(H3), C7(H7), C4(H4), C6(H6), C5(H5), C10A(H10A), C12A(H12A), C11A(H11A),
 C10B(H10B), C11B(H11B), C12B(H12B)
5.c Idealised Me refined as rotating group:
 C15(H15A,H15B,H15C), C13(H13A,H13B,H13C)
;
_atom_sites_solution_hydrogens   mixed
_atom_sites_solution_primary     dual
_atom_sites_solution_secondary   ?
loop_
_atom_site_label
_atom_site_type_symbol
_atom_site_fract_x
_atom_site_fract_y
_atom_site_fract_z
_atom_site_U_iso_or_equiv
_atom_site_adp_type
_atom_site_occupancy
_atom_site_site_symmetry_order
_atom_site_calc_flag
_atom_site_refinement_flags_posn
_atom_site_refinement_flags_adp
_atom_site_refinement_flags_occupancy
_atom_site_disorder_assembly
_atom_site_disorder_group
Mo1 Mo 0.41067(3) 0.75957(2) 0.39584(2) 0.04328(10) Uani 1 1 d . . . . .
O1 O 0.4509(3) 0.58627(17) 0.35932(9) 0.0502(4) Uani 1 1 d . . . . .
O2 O 0.3815(3) 0.86461(17) 0.46817(10) 0.0511(5) Uani 1 1 d . . . . .
O5 O 0.6581(3) 0.69111(18) 0.45417(9) 0.0497(4) Uani 1 1 d . . . . .
H5A H 0.738892 0.657881 0.429158 0.074 Uiso 1 1 d R U . . .
H5B H 0.633791 0.626006 0.479710 0.074 Uiso 1 1 d R U . . .
O4 O 0.5659(3) 0.83542(19) 0.35528(9) 0.0551(5) Uani 1 1 d . . . . .
N2 N 0.3026(3) 0.61618(19) 0.46121(11) 0.0432(5) Uani 1 1 d . . . . .
N1 N 0.3336(3) 0.49097(19) 0.44588(11) 0.0444(5) Uani 1 1 d . . . . .
O6 O 0.9082(3) 0.5723(3) 0.37955(13) 0.0747(7) Uani 1 1 d . . . . .
O3 O 0.2230(3) 0.7896(2) 0.35642(13) 0.0672(6) Uani 1 1 d . . . . .
C8 C 0.4108(3) 0.4860(2) 0.39234(12) 0.0429(6) Uani 1 1 d . . . . .
C2 C 0.2546(3) 0.8707(3) 0.51041(13) 0.0444(6) Uani 1 1 d . . . . .
C3 C 0.2197(4) 0.9875(3) 0.53694(15) 0.0517(6) Uani 1 1 d . . . . .
H3 H 0.281541 1.058004 0.524699 0.062 Uiso 1 1 calc R U . . .
C7 C 0.2032(4) 0.6389(3) 0.50749(14) 0.0492(6) Uani 1 1 d . . . . .
H7 H 0.152922 0.571051 0.527740 0.059 Uiso 1 1 calc R U . . .
C1 C 0.1653(4) 0.7636(3) 0.52980(15) 0.0489(6) Uani 1 1 d . . . . .
C4 C 0.0931(4) 0.9984(3) 0.58142(16) 0.0579(7) Uani 1 1 d . . . . .
H4 H 0.069686 1.076618 0.598807 0.070 Uiso 1 1 calc R U . . .
C14 C 0.9344(4) 0.5780(3) 0.32364(17) 0.0598(7) Uani 1 1 d . . . . .
C6 C 0.0374(4) 0.7782(3) 0.57541(17) 0.0597(8) Uani 1 1 d . . . . .
H6 H -0.023413 0.708237 0.588928 0.072 Uiso 1 1 calc R U . . .
C5 C 0.0010(5) 0.8947(4) 0.60035(16) 0.0648(8) Uani 1 1 d . . . . .
H5 H -0.085368 0.903202 0.629811 0.078 Uiso 1 1 calc R U . . .
C15 C 1.0355(6) 0.4785(4) 0.2913(2) 0.0879(12) Uani 1 1 d . . . . .
H15A H 1.131472 0.516299 0.270528 0.132 Uiso 1 1 calc R U . . .
H15B H 0.962638 0.436742 0.260832 0.132 Uiso 1 1 calc R U . . .
H15C H 1.077417 0.418647 0.321679 0.132 Uiso 1 1 calc R U . . .
C13 C 0.8707(6) 0.6831(4) 0.2844(2) 0.0824(11) Uani 1 1 d . . . . .
H13A H 0.818018 0.745034 0.310691 0.124 Uiso 1 1 calc R U . . .
H13B H 0.786911 0.652344 0.254331 0.124 Uiso 1 1 calc R U . . .
H13C H 0.965507 0.720279 0.262807 0.124 Uiso 1 1 calc R U . . .
C9 C 0.4589(4) 0.3659(2) 0.36481(13) 0.0448(6) Uani 1 1 d D . . . .
S1A S 0.55729(16) 0.36374(13) 0.29463(6) 0.0622(4) Uani 0.820(4) 1 d . . P A 1
C10A C 0.4224(15) 0.2388(10) 0.3956(5) 0.0622(4) Uani 0.820(4) 1 d D . P A 1
H10A H 0.368611 0.220608 0.433272 0.075 Uiso 0.820(4) 1 calc R U P A 1
C12A C 0.5651(7) 0.2038(4) 0.2954(3) 0.0622(4) Uani 0.820(4) 1 d . . P A 1
H12A H 0.610795 0.155445 0.263363 0.075 Uiso 0.820(4) 1 calc R U P A 1
C11A C 0.4955(8) 0.1545(6) 0.3493(3) 0.0622(4) Uani 0.820(4) 1 d D . P A 1
H11A H 0.495428 0.068141 0.356012 0.075 Uiso 0.820(4) 1 calc R U P A 1
C10B C 0.507(4) 0.359(3) 0.2926(10) 0.0622(4) Uani 0.180(4) 1 d D . P A 2
H10B H 0.486832 0.418843 0.261307 0.075 Uiso 0.180(4) 1 calc R U P A 2
C11B C 0.594(3) 0.2338(16) 0.2876(11) 0.0622(4) Uani 0.180(4) 1 d D . P A 2
H11B H 0.678071 0.213192 0.258788 0.075 Uiso 0.180(4) 1 calc R U P A 2
C12B C 0.5308(17) 0.1562(12) 0.3310(5) 0.025(3) Uani 0.180(4) 1 d . . P A 2
H12B H 0.538291 0.068965 0.329999 0.030 Uiso 0.180(4) 1 calc R U P A 2
S1B S 0.4395(11) 0.2374(10) 0.3853(3) 0.0537(18) Uani 0.180(4) 1 d . . P A 2

loop_
_atom_site_aniso_label
_atom_site_aniso_U_11
_atom_site_aniso_U_22
_atom_site_aniso_U_33
_atom_site_aniso_U_23
_atom_site_aniso_U_13
_atom_site_aniso_U_12
Mo1 0.05709(16) 0.03277(13) 0.04007(14) 0.00239(7) 0.00349(10) -0.00220(8)
O1 0.0754(13) 0.0354(8) 0.0400(10) -0.0006(7) 0.0065(9) -0.0041(8)
O2 0.0598(11) 0.0401(9) 0.0540(12) -0.0073(8) 0.0138(9) -0.0071(8)
O5 0.0587(11) 0.0454(10) 0.0451(11) 0.0034(8) 0.0070(9) 0.0008(8)
O4 0.0749(13) 0.0434(10) 0.0474(11) 0.0053(8) 0.0108(10) -0.0024(9)
N2 0.0524(12) 0.0348(10) 0.0425(12) 0.0011(8) 0.0031(10) -0.0025(8)
N1 0.0560(13) 0.0335(10) 0.0436(12) 0.0012(8) 0.0035(10) -0.0021(9)
O6 0.0761(16) 0.0874(18) 0.0610(15) 0.0071(13) 0.0138(12) 0.0013(13)
O3 0.0711(14) 0.0579(12) 0.0721(16) 0.0065(11) -0.0109(12) 0.0020(11)
C8 0.0546(14) 0.0347(12) 0.0390(14) 0.0011(9) -0.0038(11) -0.0049(10)
C2 0.0460(13) 0.0452(13) 0.0422(14) -0.0026(10) 0.0021(11) 0.0018(10)
C3 0.0555(15) 0.0448(14) 0.0547(17) -0.0056(12) -0.0014(13) 0.0029(11)
C7 0.0557(15) 0.0429(13) 0.0492(15) 0.0051(11) 0.0076(12) -0.0027(11)
C1 0.0524(15) 0.0451(14) 0.0492(16) -0.0009(11) 0.0018(12) 0.0014(11)
C4 0.0582(17) 0.0569(17) 0.0587(19) -0.0155(14) 0.0021(14) 0.0088(13)
C14 0.0522(16) 0.0678(19) 0.0597(19) -0.0002(15) 0.0091(14) -0.0059(14)
C6 0.0608(18) 0.0589(16) 0.0600(19) -0.0010(14) 0.0178(15) 0.0000(14)
C5 0.0644(19) 0.075(2) 0.0553(19) -0.0092(16) 0.0146(15) 0.0085(16)
C15 0.096(3) 0.088(3) 0.080(3) 0.004(2) 0.018(2) 0.020(2)
C13 0.096(3) 0.084(3) 0.067(2) 0.007(2) 0.005(2) 0.014(2)
C9 0.0503(14) 0.0416(13) 0.0423(14) -0.0014(10) -0.0041(11) -0.0012(10)
S1A 0.0866(9) 0.0504(5) 0.0502(5) -0.0077(4) 0.0161(5) -0.0034(6)
C10A 0.0866(9) 0.0504(5) 0.0502(5) -0.0077(4) 0.0161(5) -0.0034(6)
C12A 0.0866(9) 0.0504(5) 0.0502(5) -0.0077(4) 0.0161(5) -0.0034(6)
C11A 0.0866(9) 0.0504(5) 0.0502(5) -0.0077(4) 0.0161(5) -0.0034(6)
C10B 0.0866(9) 0.0504(5) 0.0502(5) -0.0077(4) 0.0161(5) -0.0034(6)
C11B 0.0866(9) 0.0504(5) 0.0502(5) -0.0077(4) 0.0161(5) -0.0034(6)
C12B 0.035(6) 0.023(5) 0.017(6) -0.008(5) -0.003(5) 0.014(5)
S1B 0.058(3) 0.064(3) 0.040(4) -0.007(3) 0.000(3) 0.007(2)

_geom_special_details            
;
 All esds (except the esd in the dihedral angle between two l.s. planes)
 are estimated using the full covariance matrix.  The cell esds are taken
 into account individually in the estimation of esds in distances, angles
 and torsion angles; correlations between esds in cell parameters are only
 used when they are defined by crystal symmetry.  An approximate (isotropic)
 treatment of cell esds is used for estimating esds involving l.s. planes.
;
loop_
_geom_bond_atom_site_label_1
_geom_bond_atom_site_label_2
_geom_bond_distance
_geom_bond_site_symmetry_2
_geom_bond_publ_flag
Mo1 O1 2.0278(18) . ?
Mo1 O2 1.9189(19) . ?
Mo1 O5 2.377(2) . ?
Mo1 O4 1.698(2) . ?
Mo1 N2 2.238(2) . ?
Mo1 O3 1.694(2) . ?
O1 C8 1.318(3) . ?
O2 C2 1.346(3) . ?
O5 H5A 0.9015 . ?
O5 H5B 0.9027 . ?
N2 N1 1.394(3) . ?
N2 C7 1.285(4) . ?
N1 C8 1.298(4) . ?
O6 C14 1.212(4) . ?
C8 C9 1.457(4) . ?
C2 C3 1.394(4) . ?
C2 C1 1.399(4) . ?
C3 H3 0.9300 . ?
C3 C4 1.381(4) . ?
C7 H7 0.9300 . ?
C7 C1 1.442(4) . ?
C1 C6 1.409(4) . ?
C4 H4 0.9300 . ?
C4 C5 1.378(5) . ?
C14 C15 1.492(5) . ?
C14 C13 1.474(5) . ?
C6 H6 0.9300 . ?
C6 C5 1.380(5) . ?
C5 H5 0.9300 . ?
C15 H15A 0.9600 . ?
C15 H15B 0.9600 . ?
C15 H15C 0.9600 . ?
C13 H13A 0.9600 . ?
C13 H13B 0.9600 . ?
C13 H13C 0.9600 . ?
C9 S1A 1.690(3) . ?
C9 C10A 1.532(11) . ?
C9 C10B 1.59(2) . ?
C9 S1B 1.444(11) . ?
S1A C12A 1.703(4) . ?
C10A H10A 0.9300 . ?
C10A C11A 1.455(10) . ?
C12A H12A 0.9300 . ?
C12A C11A 1.380(6) . ?
C11A H11A 0.9300 . ?
C10B H10B 0.9300 . ?
C10B C11B 1.50(2) . ?
C11B H11B 0.9300 . ?
C11B C12B 1.34(2) . ?
C12B H12B 0.9300 . ?
C12B S1B 1.618(13) . ?

loop_
_geom_angle_atom_site_label_1
_geom_angle_atom_site_label_2
_geom_angle_atom_site_label_3
_geom_angle
_geom_angle_site_symmetry_1
_geom_angle_site_symmetry_3
_geom_angle_publ_flag
O1 Mo1 O5 78.04(8) . . ?
O1 Mo1 N2 71.35(8) . . ?
O2 Mo1 O1 149.15(8) . . ?
O2 Mo1 O5 82.31(8) . . ?
O2 Mo1 N2 81.23(8) . . ?
O4 Mo1 O1 96.99(9) . . ?
O4 Mo1 O2 103.09(9) . . ?
O4 Mo1 O5 80.77(9) . . ?
O4 Mo1 N2 156.52(10) . . ?
N2 Mo1 O5 76.93(8) . . ?
O3 Mo1 O1 96.81(11) . . ?
O3 Mo1 O2 100.02(11) . . ?
O3 Mo1 O5 172.44(10) . . ?
O3 Mo1 O4 105.53(12) . . ?
O3 Mo1 N2 96.24(11) . . ?
C8 O1 Mo1 119.49(17) . . ?
C2 O2 Mo1 131.47(17) . . ?
Mo1 O5 H5A 111.9 . . ?
Mo1 O5 H5B 112.0 . . ?
H5A O5 H5B 102.1 . . ?
N1 N2 Mo1 116.00(16) . . ?
C7 N2 Mo1 125.82(18) . . ?
C7 N2 N1 117.9(2) . . ?
C8 N1 N2 109.2(2) . . ?
O1 C8 C9 115.5(2) . . ?
N1 C8 O1 123.5(2) . . ?
N1 C8 C9 121.0(2) . . ?
O2 C2 C3 117.6(2) . . ?
O2 C2 C1 122.0(2) . . ?
C3 C2 C1 120.4(3) . . ?
C2 C3 H3 120.0 . . ?
C4 C3 C2 119.9(3) . . ?
C4 C3 H3 120.0 . . ?
N2 C7 H7 118.2 . . ?
N2 C7 C1 123.7(3) . . ?
C1 C7 H7 118.2 . . ?
C2 C1 C7 123.2(3) . . ?
C2 C1 C6 118.1(3) . . ?
C6 C1 C7 118.6(3) . . ?
C3 C4 H4 119.6 . . ?
C5 C4 C3 120.8(3) . . ?
C5 C4 H4 119.6 . . ?
O6 C14 C15 121.1(4) . . ?
O6 C14 C13 122.1(3) . . ?
C13 C14 C15 116.7(3) . . ?
C1 C6 H6 119.5 . . ?
C5 C6 C1 121.1(3) . . ?
C5 C6 H6 119.5 . . ?
C4 C5 C6 119.7(3) . . ?
C4 C5 H5 120.1 . . ?
C6 C5 H5 120.1 . . ?
C14 C15 H15A 109.5 . . ?
C14 C15 H15B 109.5 . . ?
C14 C15 H15C 109.5 . . ?
H15A C15 H15B 109.5 . . ?
H15A C15 H15C 109.5 . . ?
H15B C15 H15C 109.5 . . ?
C14 C13 H13A 109.5 . . ?
C14 C13 H13B 109.5 . . ?
C14 C13 H13C 109.5 . . ?
H13A C13 H13B 109.5 . . ?
H13A C13 H13C 109.5 . . ?
H13B C13 H13C 109.5 . . ?
C8 C9 S1A 119.4(2) . . ?
C8 C9 C10A 123.5(5) . . ?
C8 C9 C10B 119.6(10) . . ?
C10A C9 S1A 117.2(4) . . ?
S1B C9 C8 132.8(3) . . ?
S1B C9 C10B 106.2(10) . . ?
C9 S1A C12A 91.2(2) . . ?
C9 C10A H10A 129.9 . . ?
C11A C10A C9 100.2(7) . . ?
C11A C10A H10A 129.9 . . ?
S1A C12A H12A 124.0 . . ?
C11A C12A S1A 111.9(4) . . ?
C11A C12A H12A 124.0 . . ?
C10A C11A H11A 120.3 . . ?
C12A C11A C10A 119.5(6) . . ?
C12A C11A H11A 120.3 . . ?
C9 C10B H10B 128.6 . . ?
C11B C10B C9 102.8(17) . . ?
C11B C10B H10B 128.6 . . ?
C10B C11B H11B 125.3 . . ?
C12B C11B C10B 109.3(19) . . ?
C12B C11B H11B 125.3 . . ?
C11B C12B H12B 125.3 . . ?
C11B C12B S1B 109.5(12) . . ?
S1B C12B H12B 125.3 . . ?
C9 S1B C12B 103.9(7) . . ?

loop_
_geom_torsion_atom_site_label_1
_geom_torsion_atom_site_label_2
_geom_torsion_atom_site_label_3
_geom_torsion_atom_site_label_4
_geom_torsion
_geom_torsion_site_symmetry_1
_geom_torsion_site_symmetry_2
_geom_torsion_site_symmetry_3
_geom_torsion_site_symmetry_4
_geom_torsion_publ_flag
Mo1 O1 C8 N1 5.4(4) . . . . ?
Mo1 O1 C8 C9 -174.55(17) . . . . ?
Mo1 O2 C2 C3 -148.2(2) . . . . ?
Mo1 O2 C2 C1 34.8(4) . . . . ?
Mo1 N2 N1 C8 -4.8(3) . . . . ?
Mo1 N2 C7 C1 -9.1(4) . . . . ?
O1 C8 C9 S1A -0.7(3) . . . . ?
O1 C8 C9 C10A -179.6(6) . . . . ?
O1 C8 C9 C10B -15.9(15) . . . . ?
O1 C8 C9 S1B 179.7(5) . . . . ?
O2 C2 C3 C4 -178.7(3) . . . . ?
O2 C2 C1 C7 1.3(5) . . . . ?
O2 C2 C1 C6 178.4(3) . . . . ?
N2 N1 C8 O1 0.0(4) . . . . ?
N2 N1 C8 C9 180.0(2) . . . . ?
N2 C7 C1 C2 -11.0(5) . . . . ?
N2 C7 C1 C6 171.8(3) . . . . ?
N1 N2 C7 C1 177.7(3) . . . . ?
N1 C8 C9 S1A 179.3(2) . . . . ?
N1 C8 C9 C10A 0.5(7) . . . . ?
N1 C8 C9 C10B 164.1(15) . . . . ?
N1 C8 C9 S1B -0.3(6) . . . . ?
C8 C9 S1A C12A -179.1(3) . . . . ?
C8 C9 C10A C11A 180.0(4) . . . . ?
C8 C9 C10B C11B 164.9(16) . . . . ?
C8 C9 S1B C12B -178.0(5) . . . . ?
C2 C3 C4 C5 0.4(5) . . . . ?
C2 C1 C6 C5 0.0(5) . . . . ?
C3 C2 C1 C7 -175.6(3) . . . . ?
C3 C2 C1 C6 1.5(5) . . . . ?
C3 C4 C5 C6 1.1(5) . . . . ?
C7 N2 N1 C8 169.2(2) . . . . ?
C7 C1 C6 C5 177.3(3) . . . . ?
C1 C2 C3 C4 -1.7(4) . . . . ?
C1 C6 C5 C4 -1.3(6) . . . . ?
C9 S1A C12A C11A -1.0(5) . . . . ?
C9 C10A C11A C12A -1.9(10) . . . . ?
C9 C10B C11B C12B 28(3) . . . . ?
S1A C9 C10A C11A 1.1(8) . . . . ?
S1A C12A C11A C10A 2.0(9) . . . . ?
C10A C9 S1A C12A -0.1(5) . . . . ?
C10B C9 S1B C12B 16.1(15) . . . . ?
C10B C11B C12B S1B -19(3) . . . . ?
C11B C12B S1B C9 1.1(16) . . . . ?
S1B C9 C10B C11B -27(2) . . . . ?

_shelx_res_file                  
;
TITL exp_8574_a.res in P2(1)/c
    exp_8574.res
    created by SHELXL-2018/3 at 11:40:00 on 28-Aug-2025
REM Old TITL exp_8574 in P21/c #14
REM SHELXT solution in P2(1)/c: R1 0.112, Rweak 0.006, Alpha 0.032
REM <I/s> 0.348 for 205 systematic absences, Orientation as input
REM Formula found by SHELXT: C14 Mo N4 O5 S
CELL 1.54184 7.7429 10.6417 21.2775 90 91.132 90
ZERR 4 0.0001 0.0001 0.0004 0 0.002 0
LATT 1
SYMM -X,0.5+Y,0.5-Z
SFAC C H Mo N O S
UNIT 60 64 4 8 24 4
SADI C9 S1A C9 S1A
EADP C10A S1A C11A C12A C12A C11B C10B S1A
SADI C9 C10A C9 C10B
SADI S1A C12A S1A C12A
SADI 0.04 C10A C12A C10B C12A
SADI C10A C11A C10B C11B
SADI 0.04 S1A C11A S1A C11B
SADI 0.04 C9 C12A C9 C12A
SADI C12A C11A C12A C11B
SADI 0.04 C9 C11A C9 C11B

L.S. 20
PLAN  1
SIZE 0.02 0.05 0.29
TEMP 24.85
CONF
list 4
MORE -1
BOND $H
fmap 2 53
acta
OMIT -5 7 19
OMIT -4 3 24
OMIT -3 0 6
OMIT -3 1 4
OMIT -3 5 24
OMIT -2 0 4
OMIT -2 11 15
OMIT -1 1 5
OMIT -1 1 7
OMIT -1 2 5
OMIT -1 3 6
OMIT -1 4 5
OMIT -1 13 7
OMIT 0 3 4
OMIT 0 5 4
OMIT 0 9 20
OMIT 1 0 0
OMIT 1 0 2
OMIT 1 2 7
OMIT 2 1 2
OMIT 2 2 1
OMIT 2 3 1
OMIT 3 1 1
OMIT 3 1 8
OMIT 3 2 5
OMIT 4 12 6
OMIT 5 3 22
OMIT 6 7 16
OMIT 7 6 14
OMIT 7 8 10
REM <olex2.extras>
REM <HklSrc "%.\\exp_8574.hkl">
REM </olex2.extras>

WGHT    0.050600    0.699500
FVAR       0.31871   0.82033
MO1   3    0.410674    0.759574    0.395841    11.00000    0.05709    0.03277 =
         0.04007    0.00239    0.00349   -0.00220
O1    5    0.450947    0.586269    0.359319    11.00000    0.07542    0.03537 =
         0.04001   -0.00055    0.00646   -0.00415
O2    5    0.381532    0.864607    0.468166    11.00000    0.05979    0.04011 =
         0.05400   -0.00726    0.01379   -0.00714
O5    5    0.658116    0.691113    0.454171    11.00000    0.05872    0.04535 =
         0.04514    0.00340    0.00700    0.00076
AFIX   7
H5A   2    0.738892    0.657881    0.429158    11.00000   -1.50000
H5B   2    0.633791    0.626006    0.479710    11.00000   -1.50000
AFIX   0
O4    5    0.565920    0.835416    0.355278    11.00000    0.07493    0.04339 =
         0.04743    0.00527    0.01079   -0.00238
N2    4    0.302611    0.616177    0.461209    11.00000    0.05243    0.03482 =
         0.04251    0.00111    0.00315   -0.00251
N1    4    0.333562    0.490967    0.445880    11.00000    0.05599    0.03354 =
         0.04363    0.00123    0.00353   -0.00207

O6    5    0.908233    0.572304    0.379551    11.00000    0.07610    0.08742 =
         0.06102    0.00708    0.01381    0.00125
O3    5    0.223026    0.789582    0.356423    11.00000    0.07107    0.05788 =
         0.07213    0.00651   -0.01092    0.00204
C8    1    0.410755    0.485990    0.392337    11.00000    0.05465    0.03472 =
         0.03901    0.00114   -0.00381   -0.00495
C2    1    0.254647    0.870654    0.510413    11.00000    0.04600    0.04517 =
         0.04216   -0.00263    0.00210    0.00178
C3    1    0.219685    0.987514    0.536944    11.00000    0.05554    0.04483 =
         0.05471   -0.00562   -0.00144    0.00286
AFIX  43
H3    2    0.281541    1.058004    0.524699    11.00000   -1.20000
AFIX   0
C7    1    0.203240    0.638869    0.507491    11.00000    0.05569    0.04292 =
         0.04920    0.00510    0.00762   -0.00272
AFIX  43
H7    2    0.152922    0.571051    0.527740    11.00000   -1.20000
AFIX   0
C1    1    0.165347    0.763612    0.529804    11.00000    0.05238    0.04514 =
         0.04918   -0.00089    0.00180    0.00145
C4    1    0.093087    0.998414    0.581421    11.00000    0.05819    0.05691 =
         0.05872   -0.01552    0.00208    0.00879
AFIX  43
H4    2    0.069686    1.076618    0.598807    11.00000   -1.20000
AFIX   0

C14   1    0.934422    0.577964    0.323642    11.00000    0.05221    0.06779 =
         0.05971   -0.00022    0.00906   -0.00591
C6    1    0.037439    0.778233    0.575412    11.00000    0.06080    0.05895 =
         0.06000   -0.00097    0.01776    0.00003
AFIX  43
H6    2   -0.023413    0.708237    0.588928    11.00000   -1.20000
AFIX   0
C5    1    0.000993    0.894696    0.600348    11.00000    0.06445    0.07529 =
         0.05532   -0.00915    0.01456    0.00845
AFIX  43
H5    2   -0.085368    0.903202    0.629811    11.00000   -1.20000
AFIX   0

C15   1    1.035502    0.478547    0.291285    11.00000    0.09584    0.08813 =
         0.08041    0.00440    0.01819    0.01975
AFIX 137
H15A  2    1.131472    0.516299    0.270528    11.00000   -1.50000
H15B  2    0.962638    0.436742    0.260832    11.00000   -1.50000
H15C  2    1.077417    0.418647    0.321679    11.00000   -1.50000
AFIX   0
C13   1    0.870651    0.683074    0.284449    11.00000    0.09568    0.08436 =
         0.06735    0.00663    0.00513    0.01368
AFIX 137
H13A  2    0.818018    0.745034    0.310691    11.00000   -1.50000
H13B  2    0.786911    0.652344    0.254331    11.00000   -1.50000
H13C  2    0.965507    0.720279    0.262807    11.00000   -1.50000
AFIX   0

C9    1    0.458928    0.365902    0.364810    11.00000    0.05033    0.04157 =
         0.04233   -0.00143   -0.00414   -0.00123
PART 1
S1A   6    0.557295    0.363742    0.294628    21.00000    0.08663    0.05042 =
         0.05021   -0.00771    0.01606   -0.00343
C10A  1    0.422351    0.238770    0.395637    21.00000    0.08663    0.05042 =
         0.05021   -0.00771    0.01606   -0.00343
AFIX  43
H10A  2    0.368611    0.220608    0.433272    21.00000   -1.20000
AFIX   0
C12A  1    0.565105    0.203803    0.295425    21.00000    0.08663    0.05042 =
         0.05021   -0.00771    0.01606   -0.00343
AFIX  43
H12A  2    0.610795    0.155445    0.263363    21.00000   -1.20000
AFIX   0
C11A  1    0.495532    0.154507    0.349336    21.00000    0.08663    0.05042 =
         0.05021   -0.00771    0.01606   -0.00343
AFIX  43
H11A  2    0.495428    0.068141    0.356012    21.00000   -1.20000
AFIX   0
PART 2
C10B  1    0.507211    0.359447    0.292647   -21.00000    0.08663    0.05042 =
         0.05021   -0.00771    0.01606   -0.00343
AFIX  43
H10B  2    0.486832    0.418843    0.261307   -21.00000   -1.20000
AFIX   0
C11B  1    0.593801    0.233846    0.287571   -21.00000    0.08663    0.05042 =
         0.05021   -0.00771    0.01606   -0.00343
AFIX  43
H11B  2    0.678071    0.213192    0.258788   -21.00000   -1.20000
AFIX   0
C12B  1    0.530772    0.156163    0.330959   -21.00000    0.03520    0.02292 =
         0.01664   -0.00842   -0.00271    0.01356
AFIX  43
H12B  2    0.538291    0.068965    0.329999   -21.00000   -1.20000
AFIX   0
S1B   6    0.439463    0.237416    0.385344   -21.00000    0.05776    0.06378 =
         0.03951   -0.00724   -0.00018    0.00727
HKLF 4


REM  exp_8574_a.res in P2(1)/c
REM wR2 = 0.0910, GooF = S = 1.087, Restrained GooF = 1.090 for all data
REM R1 = 0.0318 for 3279 Fo > 4sig(Fo) and 0.0365 for all 3761 data
REM 236 parameters refined using 3 restraints

END

WGHT      0.0508      0.6981

REM Highest difference peak  0.411,  deepest hole -0.672,  1-sigma level  0.069
Q1    1   0.3051  0.7597  0.4419  11.00000  0.05    0.41
;
_shelx_res_checksum              10729
_olex2_submission_special_instructions 'No special instructions were received'
_oxdiff_exptl_absorpt_empirical_details 
;
Empirical correction (ABSPACK) includes:
- Absorption correction using spherical harmonics
- Frame scaling
- Detector area scaling
;
_oxdiff_exptl_absorpt_empirical_full_max 2.384
_oxdiff_exptl_absorpt_empirical_full_min 0.361
_exptl_crystal_recrystallization_method 
'Re-crystallisation from solvent: acetone'
####################################################################### 
# 
# This file contains crystal structure data downloaded from the 
# Cambridge Structural Database (CSD) hosted by the Cambridge 
# Crystallographic Data Centre (CCDC).
# 
# Full information about CCDC data access policies and citation 
# guidelines are available at http://www.ccdc.cam.ac.uk/access/V1 
# 
# Audit and citation data items may have been added by the CCDC. 
# Please retain this information to preserve the provenance of 
# this file and to allow appropriate attribution of the data. 
# 
#######################################################################

data_exp_8612
_database_code_depnum_ccdc_archive 'CCDC 2489403'
loop_
_audit_author_name
_audit_author_address
'Josipa Sarjanovic'
;Faculty of science, Zagreb
Croatia
;
_audit_update_record             
;
2025-09-18 deposited with the CCDC.	2025-11-11 downloaded from the CCDC.
;
# start Validation Reply Form
_vrf_PLAT975_exp_8612            
;
PROBLEM: Check Calcd Resid. Dens.  0.91Ang From O4      .       1.69 eA-3
RESPONSE: The residual peak (1.68 eA-3) located 0.91 A from O4 was inspected in the difference-Fourier maps. It lies adjacent to the oxygen and does not correspond to a chemically sensible additional atom. The peak is interpreted as a Fourier transformation artifact rather than an unmodelled atom.
;
# Added during the CSD deposition process: Thursday 18 September 2025 12:49 PM
# end Validation Reply Form

_audit_creation_date             2025-09-08
_audit_creation_method           
;
Olex2 1.5-ac7-014
(compiled 2025.02.27 svn.r6f4c0eaf for Rigaku Oxford Diffraction, GUI svn.r7171)
;
_shelx_SHELXL_version_number     2018/3
_chemical_name_common            ?
_chemical_name_systematic        ?
_chemical_formula_moiety         'C13 H12 Mo N2 O5 S'
_chemical_formula_sum            'C13 H12 Mo N2 O5 S'
_chemical_formula_weight         404.25
_chemical_melting_point          ?
_chemical_oxdiff_formula         'C Mo S N H O'
loop_
_atom_type_symbol
_atom_type_description
_atom_type_scat_dispersion_real
_atom_type_scat_dispersion_imag
_atom_type_scat_source
C C 0.0181 0.0091 'International Tables Vol C Tables 4.2.6.8 and 6.1.1.4'
H H 0.0000 0.0000 'International Tables Vol C Tables 4.2.6.8 and 6.1.1.4'
Mo Mo -0.0483 2.7339 'International Tables Vol C Tables 4.2.6.8 and 6.1.1.4'
N N 0.0311 0.0180 'International Tables Vol C Tables 4.2.6.8 and 6.1.1.4'
O O 0.0492 0.0322 'International Tables Vol C Tables 4.2.6.8 and 6.1.1.4'
S S 0.3331 0.5567 'International Tables Vol C Tables 4.2.6.8 and 6.1.1.4'

_shelx_space_group_comment       
;
The symmetry employed for this shelxl refinement is uniquely defined
by the following loop, which should always be used as a source of
symmetry information in preference to the above space-group names.
They are only intended as comments.
;
_space_group_crystal_system      orthorhombic
_space_group_IT_number           60
_space_group_name_H-M_alt        'P b c n'
_space_group_name_Hall           '-P 2n 2ab'
loop_
_space_group_symop_operation_xyz
'x, y, z'
'-x+1/2, -y+1/2, z+1/2'
'-x, y, -z+1/2'
'x+1/2, -y+1/2, -z'
'-x, -y, -z'
'x-1/2, y-1/2, -z-1/2'
'x, -y, z-1/2'
'-x-1/2, y-1/2, z'

_cell_length_a                   14.8458(2)
_cell_length_b                   7.28750(10)
_cell_length_c                   26.5865(3)
_cell_angle_alpha                90
_cell_angle_beta                 90
_cell_angle_gamma                90
_cell_volume                     2876.36(6)
_cell_formula_units_Z            8
_cell_measurement_reflns_used    19073
_cell_measurement_temperature    100.00(10)
_cell_measurement_theta_max      79.7540
_cell_measurement_theta_min      3.3350
_cell_oxdiff_angle_alpha         89.9881(11)
_cell_oxdiff_angle_beta          89.9847(11)
_cell_oxdiff_angle_gamma         90.0143(12)
_cell_oxdiff_length_a            14.8460(2)
_cell_oxdiff_length_b            7.28789(10)
_cell_oxdiff_length_c            26.5848(3)
_cell_oxdiff_measurement_reflns_used 19073
_cell_oxdiff_volume              2876.36(7)
_shelx_estimated_absorpt_T_max   0.773
_shelx_estimated_absorpt_T_min   0.154
_exptl_absorpt_coefficient_mu    9.071
_exptl_absorpt_correction_T_max  1.000
_exptl_absorpt_correction_T_min  0.487
_exptl_absorpt_correction_type   gaussian
_exptl_absorpt_process_details   
;
CrysAlisPro 1.171.44.114a (Rigaku Oxford Diffraction, 2025)
Numerical absorption correction based on gaussian integration over
a multifaceted crystal model
Empirical absorption correction using spherical harmonics,
implemented in SCALE3 ABSPACK scaling algorithm.
;
_exptl_absorpt_special_details   ?
_exptl_crystal_colour            orange
_exptl_crystal_colour_lustre     .
_exptl_crystal_colour_modifier   .
_exptl_crystal_colour_primary    orange
_exptl_crystal_density_diffrn    1.867
_exptl_crystal_density_meas      ?
_exptl_crystal_density_method    ?
_exptl_crystal_description       needle
_exptl_crystal_F_000             1616
loop_
_exptl_crystal_face_index_h
_exptl_crystal_face_index_k
_exptl_crystal_face_index_l
_exptl_crystal_face_perp_dist
-2 0 -1 0.0243
2 0 1 0.0040
0 -1 -1 0.1485
-4 0 15 0.0162
4 0 -15 0.0140
0 2 -1 0.1635

_exptl_crystal_size_max          0.33
_exptl_crystal_size_mid          0.04
_exptl_crystal_size_min          0.03
loop_
_exptl_oxdiff_crystal_face_indexfrac_h
_exptl_oxdiff_crystal_face_indexfrac_k
_exptl_oxdiff_crystal_face_indexfrac_l
_exptl_oxdiff_crystal_face_x
_exptl_oxdiff_crystal_face_y
_exptl_oxdiff_crystal_face_z
-2.0015 -0.0012 -0.9973 -0.0642 -0.1522 0.1385
2.0015 0.0012 0.9973 0.0642 0.1522 -0.1385
-0.0003 -1.0000 -0.9939 -0.0228 -0.1534 -0.1547
-4.2350 0.1887 15.4837 0.8632 -0.2030 0.4623
4.2566 -0.2031 -15.4623 -0.8614 0.2026 -0.4658
-0.0006 1.9990 -1.0139 -0.1260 0.2911 0.2853

_exptl_transmission_factor_max   ?
_exptl_transmission_factor_min   ?
_diffrn_reflns_av_R_equivalents  0.0491
_diffrn_reflns_av_unetI/netI     0.0187
_diffrn_reflns_Laue_measured_fraction_full 0.993
_diffrn_reflns_Laue_measured_fraction_max 0.994
_diffrn_reflns_limit_h_max       17
_diffrn_reflns_limit_h_min       -18
_diffrn_reflns_limit_k_max       9
_diffrn_reflns_limit_k_min       -9
_diffrn_reflns_limit_l_max       33
_diffrn_reflns_limit_l_min       -33
_diffrn_reflns_number            51664
_diffrn_reflns_point_group_measured_fraction_full 0.993
_diffrn_reflns_point_group_measured_fraction_max 0.994
_diffrn_reflns_theta_full        67.684
_diffrn_reflns_theta_max         80.131
_diffrn_reflns_theta_min         3.325
_diffrn_ambient_environment      N~2~
_diffrn_ambient_temperature      100.00(10)
_diffrn_detector                 'Hybrid Pixel Array Detector'
_diffrn_detector_area_resol_mean 10.0000
_diffrn_detector_type            HyPix
_diffrn_measured_fraction_theta_full 0.993
_diffrn_measured_fraction_theta_max 0.994
_diffrn_measurement_details      
;
List of Runs (angles in degrees, time in seconds):

  # Type    Start    End  Width  t~exp~   \w     \q     \k     \f   Frames
#--------------------------------------------------------------------------
  1  \w    -80.00 -23.00   0.50    0.50    --  -47.69 125.00  60.00  114
  2  \w   -120.00 -95.00   0.50    0.50    --  -47.69-125.00 150.00   50
  3  \w    -63.00  25.00   0.50    0.50    --  -47.69  57.00   0.00  176
  4  \w   -118.00 -90.00   0.50    0.50    --  -47.69 -77.00 -90.00   56
  5  \w    -26.00  28.00   0.50    0.50    --  -47.69  19.00-120.00  108
  6  \w   -116.00 -81.00   0.50    0.50    --  -47.69-125.00  30.00   70
  7  \w   -117.00 -84.00   0.50    0.50    --  -47.69-125.00  90.00   66
  8  \w    -38.00  25.00   0.50    0.50    --  -47.69  38.00 120.00  126
  9  \w     35.00  67.00   0.50    0.50    --   47.69 -99.00 -90.00   64
 10  \w     61.00  89.00   0.50    0.50    --   47.69-125.00-120.00   56
 11  \w   -146.00-120.00   0.50    2.00    --  -91.75 -15.00  60.00   52
 12  \w    131.00 157.00   0.50    2.00    --  113.25  30.00-180.00   52
 13  \w     91.00 117.00   0.50    2.00    --  113.25 -86.00 148.09   52
 14  \w     78.00 106.00   0.50    2.00    --  113.25 -95.00 -60.00   56
 15  \w    103.00 129.00   0.50    2.00    --  113.25  30.00-180.00   52
 16  \w     85.00 111.00   0.50    2.00    --  113.25-125.00 -30.00   52
 17  \w     42.00  84.00   0.50    2.00    --  113.25 -86.00 148.09   84
 18  \w     81.00 107.00   0.50    2.00    --  113.25 -82.00 -42.09   52
 19  \w     45.00  70.00   0.50    2.00    --  113.25 -61.00  60.00   50
 20  \w     42.00  67.00   0.50    2.00    --  113.25 -61.00  30.00   50
 21  \w     81.00 106.00   0.50    2.00    --  113.25 -95.00 120.00   50
 22  \w    101.00 174.00   0.50    2.00    --  113.25  45.00-150.00  146
 23  \w    142.00 168.00   0.50    2.00    --  113.25  61.00  60.00   52
 24  \w    143.00 176.00   0.50    2.00    --  113.25  15.00 120.00   66
 25  \w    103.00 138.00   0.50    2.00    --  113.25  30.00  60.00   70
 26  \w    150.00 177.00   0.50    2.00    --  113.25  30.00  60.00   54
 27  \w     42.00  67.00   0.50    2.00    --  113.25 -61.00-150.00   50
 28  \w     67.00  93.00   0.50    2.00    --  113.25 -95.00 150.00   52
 29  \w     43.00  69.00   0.50    2.00    --  113.25 -95.00 -90.00   52
 30  \w     74.00 100.00   0.50    2.00    --  113.25 -95.00 -90.00   52
 31  \w     42.00  71.00   0.50    2.00    --  113.25 -95.00 120.00   58
 32  \w     80.00 106.00   0.50    2.00    --  113.25 -95.00  30.00   52
 33  \w    112.00 138.00   0.50    2.00    --  113.25 -81.00-103.64   52
 34  \w     91.00 128.00   0.50    2.00    --  113.25  77.00-150.00   74
 35  \w    144.00 176.00   0.50    2.00    --  113.25  30.00 150.00   64
 36  \w    101.00 137.00   0.50    2.00    --  113.25  30.00 150.00   72
 37  \w     70.00 107.00   0.50    2.00    --  113.25-125.00-120.00   74
 38  \w     45.00  71.00   0.50    2.00    --  113.25 -61.00 -60.00   52
 39  \w     42.00  67.00   0.50    2.00    --  113.25 -61.00   0.00   50
 40  \w     44.00  71.00   0.50    2.00    --  113.25-125.00 -60.00   54
 41  \w     86.00 111.00   0.50    2.00    --  113.25-125.00 -60.00   50
 42  \w    144.00 178.00   0.50    2.00    --  113.25 125.00 -90.00   68
 43  \w    135.00 178.00   0.50    2.00    --  113.25  77.00  60.00   86
 44  \w     51.00 111.00   0.50    2.00    --  113.25-125.00   0.00  120
 45  \w    103.00 136.00   0.50    2.00    --  113.25  61.00-150.00   66
 46  \w    101.00 127.00   0.50    2.00    --  113.25  61.00  60.00   52
 47  \w     99.00 139.00   0.50    2.00    --  113.25 -86.00 -21.53   80
 48  \w     43.00  73.00   0.50    2.00    --  113.25-125.00  90.00   60
 49  \w     82.00 111.00   0.50    2.00    --  113.25-125.00  90.00   58
 50  \w     54.00  79.00   0.50    2.00    --  113.25 -77.00-150.00   50
 51  \w    103.00 128.00   0.50    2.00    --  113.25  30.00 -30.00   50
 52  \w    136.00 177.00   0.50    2.00    --  113.25  30.00 -30.00   82
 53  \w    115.00 174.00   0.50    2.00    --  113.25  77.00 150.00  118
 54  \w    137.00 162.00   0.50    2.00    --  113.25  30.00  30.00   50
 55  \w     57.00  83.00   0.50    2.00    --  113.25 -77.00  60.00   52
 56  \w    122.00 172.00   0.50    2.00    --  113.25  45.00  90.00  100
 57  \w     44.00  70.00   0.50    2.00    --  113.25 -77.00 -30.00   52
 58  \w     46.00  72.00   0.50    2.00    --  113.25 -95.00 -60.00   52
 59  \w    108.00 140.00   0.50    2.00    --  113.25 -87.00-175.10   64
 60  \w    143.00 168.00   0.50    2.00    --  113.25 125.00  60.00   50
 61  \w     56.00  81.00   0.50    2.00    --  113.25 -77.00  90.00   50
 62  \w    102.00 127.00   0.50    2.00    --  113.25  61.00   0.00   50
 63  \w     95.00 132.00   0.50    2.00    --  113.25 125.00  60.00   74
 64  \w    108.00 134.00   0.50    2.00    --  113.25  30.00 -60.00   52
 65  \w     86.00 111.00   0.50    2.00    --  113.25-125.00  30.00   50
 66  \w    130.00 164.00   0.50    2.00    --  113.25 125.00-120.00   68
 67  \w    135.00 160.00   0.50    2.00    --  113.25  61.00   0.00   50
 68  \w     49.00 103.00   0.50    2.00    --  113.25 -77.00 150.00  108
 69  \w     72.00 105.00   0.50    2.00    --  113.25 -95.00-150.00   66
 70  \w     62.00 110.00   0.50    2.00    --  113.25-125.00-180.00   96
 71  \w     86.00 111.00   0.50    2.00    --  113.25-125.00-150.00   50
 72  \w     86.00 111.00   0.50    2.00    --  113.25-125.00 120.00   50
 73  \w     51.00  77.00   0.50    2.00    --  113.25 -82.00  18.11   52
 74  \w    113.00 138.00   0.50    2.00    --  113.25 -82.00  18.11   50
 75  \w     52.00  78.00   0.50    2.00    --  113.25-125.00  30.00   52
 76  \w    140.00 174.00   0.50    2.00    --  113.25  77.00-150.00   68
 77  \w     45.00  70.00   0.50    2.00    --  113.25 -61.00 -90.00   50
 78  \w     43.00  69.00   0.50    2.00    --  113.25 -61.00 150.00   52
 79  \w     78.00 103.00   0.50    2.00    --  113.25 -95.00-120.00   50
 80  \w     72.00  99.00   0.50    2.00    --  113.25 -95.00 -30.00   54
 81  \w     78.00 111.00   0.50    2.00    --  113.25-125.00  60.00   66
 82  \w     98.00 138.00   0.50    2.00    --  113.25  61.00-180.00   80
 83  \w    151.00 176.00   0.50    2.00    --  113.25 125.00-180.00   50
 84  \w     95.00 128.00   0.50    2.00    --  113.25 125.00 -90.00   66
 85  \w    124.00 163.00   0.50    2.00    --  113.25  45.00-120.00   78
 86  \w     95.00 126.00   0.50    2.00    --  113.25  77.00  60.00   62
 87  \w     66.00  92.00   0.50    2.00    --  113.25 -87.00-175.10   52
 88  \w     47.00  72.00   0.50    2.00    --  113.25 -77.00 -60.00   50
 89  \w     57.00  83.00   0.50    2.00    --  113.25 -77.00  30.00   52
 90  \w    121.00 147.00   0.50    2.00    --  113.25  45.00 150.00   52
 91  \w     56.00  81.00   0.50    2.00    --  113.25 -81.00-103.64   50
 92  \w    105.00 133.00   0.50    2.00    --  113.25  61.00 120.00   56
 93  \w    141.00 175.00   0.50    2.00    --  113.25  61.00 120.00   68
 94  \w     49.00  74.00   0.50    2.00    --  113.25 -86.00 -21.53   50
 95  \w     51.00  77.00   0.50    2.00    --  113.25 -82.00 -42.09   52
 96  \w     83.00 108.00   0.50    2.00    --  113.25-108.00 100.28   50
;
_diffrn_measurement_device       'four-circle diffractometer'
_diffrn_measurement_device_type  'XtaLAB Synergy, Dualflex, HyPix'
_diffrn_measurement_method       '\w scans'
_diffrn_orient_matrix_type       
'CrysAlisPro convention (1999,Acta A55,543-557)'
_diffrn_orient_matrix_UB_11      0.0036400000
_diffrn_orient_matrix_UB_12      -0.0340356000
_diffrn_orient_matrix_UB_13      0.0571584000
_diffrn_orient_matrix_UB_21      0.0733968000
_diffrn_orient_matrix_UB_22      0.1482697000
_diffrn_orient_matrix_UB_23      0.0051570000
_diffrn_orient_matrix_UB_31      -0.0732654000
_diffrn_orient_matrix_UB_32      0.1467711000
_diffrn_orient_matrix_UB_33      0.0080278000
_diffrn_oxdiff_digest_od_ed      
;

;
_diffrn_oxdiff_measurement_exp_name exp_8612.par
_diffrn_radiation_monochromator  mirror
_diffrn_radiation_probe          x-ray
_diffrn_radiation_type           'Cu K\a'
_diffrn_radiation_wavelength     1.54184
_diffrn_source                   'micro-focus sealed X-ray tube'
_diffrn_source_type              'PhotonJet (Cu) X-ray Source'
_reflns_Friedel_coverage         0.000
_reflns_Friedel_fraction_full    .
_reflns_Friedel_fraction_max     .
_reflns_number_gt                3035
_reflns_number_total             3112
_reflns_special_details          
;
 Reflections were merged by SHELXL according to the crystal
 class for the calculation of statistics and refinement.
 
 _reflns_Friedel_fraction is defined as the number of unique
 Friedel pairs measured divided by the number that would be
 possible theoretically, ignoring centric projections and
 systematic absences.
;
_reflns_threshold_expression     'I > 2\s(I)'
_computing_cell_refinement       'CrysAlisPro 1.171.44.114a (Rigaku OD, 2025)'
_computing_data_collection       
'CrysAlisPro system (CCD 44.114a 64-bit (release 13-06-2025))'
_computing_data_reduction        'CrysAlisPro 1.171.44.114a (Rigaku OD, 2025)'
_computing_molecular_graphics    'Olex2 1.5-ac7-014 (Dolomanov et al., 2009)'
_computing_publication_material  'Olex2 1.5-ac7-014 (Dolomanov et al., 2009)'
_computing_structure_refinement  'SHELXL 2018/3 (Sheldrick, 2015)'
_computing_structure_solution    'SHELXT 2018/2 (Sheldrick, 2018)'
_refine_diff_density_max         1.417
_refine_diff_density_min         -0.906
_refine_diff_density_rms         0.107
_refine_ls_extinction_coef       .
_refine_ls_extinction_method     none
_refine_ls_goodness_of_fit_ref   1.088
_refine_ls_hydrogen_treatment    constr
_refine_ls_matrix_type           full
_refine_ls_number_parameters     196
_refine_ls_number_reflns         3112
_refine_ls_number_restraints     9
_refine_ls_R_factor_all          0.0370
_refine_ls_R_factor_gt           0.0363
_refine_ls_restrained_S_all      1.105
_refine_ls_shift/su_max          0.001
_refine_ls_shift/su_mean         0.000
_refine_ls_structure_factor_coef Fsqd
_refine_ls_weighting_details     
'w=1/[\s^2^(Fo^2^)+(0.0422P)^2^+10.0631P] where P=(Fo^2^+2Fc^2^)/3'
_refine_ls_weighting_scheme      calc
_refine_ls_wR_factor_gt          0.0941
_refine_ls_wR_factor_ref         0.0946
_refine_special_details          ?
_olex2_refinement_description    
;
1. Fixed Uiso
 At 1.2 times of:
  All C(H) groups
 At 1.5 times of:
  All C(H,H,H) groups, All O(H) groups
2. Restrained distances
 C10B-C9 \\sim C10A-C9
 with sigma of 0.02
 C10B-C11B \\sim C10A-C11A
 with sigma of 0.02
 C9-C11B \\sim C9-C11A
 with sigma of 0.04
 S1B-C12B \\sim S1A-C12A
 with sigma of 0.02
 S1B-C9 \\sim S1A-C9
 with sigma of 0.02
 S1B-C11B \\sim S1A-C11A
 with sigma of 0.04
 C10B-C12B \\sim C10A-C12A
 with sigma of 0.04
 C12B-C11B \\sim C12A-C11A
 with sigma of 0.02
 C9-C12B \\sim C9-C12A
 with sigma of 0.04
3. Uiso/Uaniso restraints and constraints
Uanis(S1B) = Uanis(C12B) = Uanis(C11B) = Uanis(C10B)
Uanis(S1B) = Uanis(C10A) = Uanis(C12B) = Uanis(C11A) = Uanis(C12A) =
Uanis(C11B) = Uanis(C10B) = Uanis(S1A)
4. Others
 Sof(S1A)=Sof(C12A)=Sof(H12A)=Sof(C11A)=Sof(H11A)=Sof(C10A)=Sof(H10A)=1-FVAR(1)
 Sof(C10B)=Sof(H10B)=Sof(S1B)=Sof(C12B)=Sof(H12B)=Sof(C11B)=Sof(H11B)=FVAR(1)
5.a Aromatic/amide H refined with riding coordinates:
 C10B(H10B), C7(H7), C6(H6), C3(H3), C5(H5A), C12B(H12B), C11B(H11B), C4(H4),
 C12A(H12A), C11A(H11A), C10A(H10A)
5.b Idealised Me refined as rotating group:
 C13(H13A,H13B,H13C)
5.c Idealised tetrahedral OH refined as rotating group:
 O5(H5)
;
_atom_sites_solution_hydrogens   geom
_atom_sites_solution_primary     dual
_atom_sites_solution_secondary   ?
loop_
_atom_site_label
_atom_site_type_symbol
_atom_site_fract_x
_atom_site_fract_y
_atom_site_fract_z
_atom_site_U_iso_or_equiv
_atom_site_adp_type
_atom_site_occupancy
_atom_site_site_symmetry_order
_atom_site_calc_flag
_atom_site_refinement_flags_posn
_atom_site_refinement_flags_adp
_atom_site_refinement_flags_occupancy
_atom_site_disorder_assembly
_atom_site_disorder_group
Mo1 Mo 0.55007(2) 0.34549(4) 0.39019(2) 0.01929(10) Uani 1 1 d . . . . .
C10B C 0.7928(12) 0.608(3) 0.2360(8) 0.0228(3) Uani 0.319(3) 1 d D . P A 1
H10B H 0.852217 0.614594 0.249111 0.027 Uiso 0.319(3) 1 calc R U P A 1
S1B S 0.6206(3) 0.5784(6) 0.22390(17) 0.0228(3) Uani 0.319(3) 1 d D . P A 1
O1 O 0.58817(14) 0.4291(3) 0.32091(8) 0.0218(5) Uani 1 1 d . . . . .
O2 O 0.57221(16) 0.2146(4) 0.45191(9) 0.0275(5) Uani 1 1 d . . . . .
O5 O 0.59051(15) 0.0630(3) 0.35479(9) 0.0241(5) Uani 1 1 d . . . . .
H5 H 0.643803 0.028204 0.350153 0.036 Uiso 1 1 calc R U . . .
N1 N 0.73747(17) 0.4249(4) 0.34394(10) 0.0192(5) Uani 1 1 d . . . . .
N2 N 0.70013(18) 0.3501(4) 0.38783(10) 0.0182(5) Uani 1 1 d . . . . .
O3 O 0.53703(18) 0.5603(4) 0.41318(10) 0.0326(6) Uani 1 1 d . . . . .
O4 O 0.44406(16) 0.2750(4) 0.37322(13) 0.0405(7) Uani 1 1 d . . . . .
C8 C 0.6736(2) 0.4614(4) 0.31176(12) 0.0198(6) Uani 1 1 d . . . . .
C1 C 0.7315(2) 0.2122(4) 0.46876(12) 0.0206(6) Uani 1 1 d . . . . .
C7 C 0.7570(2) 0.2918(4) 0.42133(12) 0.0203(6) Uani 1 1 d . . . . .
H7 H 0.819390 0.302487 0.414063 0.024 Uiso 1 1 calc R U . . .
C2 C 0.6410(2) 0.1817(4) 0.48296(12) 0.0217(6) Uani 1 1 d . . . . .
C6 C 0.8005(2) 0.1644(5) 0.50296(13) 0.0247(7) Uani 1 1 d . . . . .
H6 H 0.861737 0.181890 0.493694 0.030 Uiso 1 1 calc R U . . .
C9 C 0.6939(2) 0.5378(4) 0.26251(12) 0.0215(6) Uani 1 1 d D . . . .
C3 C 0.6211(2) 0.1106(5) 0.53044(13) 0.0265(7) Uani 1 1 d . . . . .
H3 H 0.560193 0.092569 0.540294 0.032 Uiso 1 1 calc R U . . .
C5 C 0.7801(3) 0.0929(5) 0.54956(14) 0.0295(7) Uani 1 1 d . . . . .
H5A H 0.827096 0.061949 0.572306 0.035 Uiso 1 1 calc R U . . .
C12B C 0.6624(7) 0.628(2) 0.1767(5) 0.0228(3) Uani 0.319(3) 1 d D . P A 1
H12B H 0.629819 0.636528 0.146103 0.027 Uiso 0.319(3) 1 calc R U P A 1
C11B C 0.7517(8) 0.6595(18) 0.1799(4) 0.0228(3) Uani 0.319(3) 1 d D . P A 1
H11B H 0.786988 0.706500 0.152996 0.027 Uiso 0.319(3) 1 calc R U P A 1
C4 C 0.6907(3) 0.0662(5) 0.56323(13) 0.0281(7) Uani 1 1 d . . . . .
H4 H 0.677037 0.017039 0.595426 0.034 Uiso 1 1 calc R U . . .
C13 C 0.5301(3) -0.0621(6) 0.33094(16) 0.0344(8) Uani 1 1 d . . . . .
H13A H 0.502664 -0.002926 0.301613 0.052 Uiso 1 1 calc R U . . .
H13B H 0.482886 -0.098062 0.354728 0.052 Uiso 1 1 calc R U . . .
H13C H 0.563381 -0.171378 0.320100 0.052 Uiso 1 1 calc R U . . .
S1A S 0.79735(13) 0.5850(3) 0.24228(7) 0.0228(3) Uani 0.681(3) 1 d D . P A 2
C12A C 0.7683(4) 0.6492(9) 0.1896(2) 0.0228(3) Uani 0.681(3) 1 d D . P A 2
H12A H 0.810950 0.689276 0.165358 0.027 Uiso 0.681(3) 1 calc R U P A 2
C11A C 0.6792(4) 0.6458(9) 0.1797(2) 0.0228(3) Uani 0.681(3) 1 d D . P A 2
H11A H 0.656681 0.693882 0.148907 0.027 Uiso 0.681(3) 1 calc R U P A 2
C10A C 0.6098(6) 0.5570(12) 0.2217(3) 0.0228(3) Uani 0.681(3) 1 d D . P A 2
H10A H 0.547392 0.528555 0.222241 0.027 Uiso 0.681(3) 1 calc R U P A 2

loop_
_atom_site_aniso_label
_atom_site_aniso_U_11
_atom_site_aniso_U_22
_atom_site_aniso_U_33
_atom_site_aniso_U_23
_atom_site_aniso_U_13
_atom_site_aniso_U_12
Mo1 0.01484(15) 0.02426(16) 0.01877(15) 0.00164(9) 0.00187(8) 0.00001(9)
C10B 0.0260(5) 0.0229(7) 0.0195(6) -0.0016(4) 0.0016(4) -0.0038(4)
S1B 0.0260(5) 0.0229(7) 0.0195(6) -0.0016(4) 0.0016(4) -0.0038(4)
O1 0.0151(10) 0.0304(12) 0.0200(10) 0.0049(9) 0.0032(8) -0.0002(9)
O2 0.0209(11) 0.0405(14) 0.0212(11) 0.0069(11) 0.0007(9) -0.0017(11)
O5 0.0147(10) 0.0233(11) 0.0343(13) -0.0041(10) -0.0010(9) 0.0008(9)
N1 0.0164(12) 0.0230(13) 0.0183(12) -0.0023(10) 0.0044(9) -0.0012(10)
N2 0.0147(12) 0.0190(13) 0.0209(13) -0.0017(10) 0.0010(9) -0.0018(9)
O3 0.0292(13) 0.0352(14) 0.0333(14) -0.0044(11) 0.0056(10) 0.0005(11)
O4 0.0155(11) 0.0416(16) 0.064(2) -0.0196(15) 0.0011(12) 0.0037(11)
C8 0.0171(14) 0.0202(14) 0.0220(14) -0.0022(12) 0.0038(11) -0.0007(12)
C1 0.0233(16) 0.0178(14) 0.0208(14) -0.0030(12) -0.0024(12) 0.0000(12)
C7 0.0156(13) 0.0200(14) 0.0252(15) -0.0049(12) -0.0006(12) 0.0007(12)
C2 0.0259(15) 0.0200(15) 0.0192(15) -0.0013(12) -0.0016(12) 0.0014(12)
C6 0.0245(16) 0.0216(16) 0.0279(17) -0.0025(13) -0.0055(13) 0.0004(12)
C9 0.0222(14) 0.0192(15) 0.0231(15) -0.0003(12) 0.0053(12) 0.0003(12)
C3 0.0312(17) 0.0257(16) 0.0225(16) -0.0008(13) 0.0017(13) -0.0009(14)
C5 0.0372(19) 0.0217(16) 0.0296(18) -0.0018(14) -0.0119(15) 0.0011(14)
C12B 0.0260(5) 0.0229(7) 0.0195(6) -0.0016(4) 0.0016(4) -0.0038(4)
C11B 0.0260(5) 0.0229(7) 0.0195(6) -0.0016(4) 0.0016(4) -0.0038(4)
C4 0.043(2) 0.0235(16) 0.0181(15) 0.0000(13) -0.0029(14) 0.0002(15)
C13 0.0228(16) 0.037(2) 0.044(2) -0.0129(17) -0.0034(15) -0.0041(16)
S1A 0.0260(5) 0.0229(7) 0.0195(6) -0.0016(4) 0.0016(4) -0.0038(4)
C12A 0.0260(5) 0.0229(7) 0.0195(6) -0.0016(4) 0.0016(4) -0.0038(4)
C11A 0.0260(5) 0.0229(7) 0.0195(6) -0.0016(4) 0.0016(4) -0.0038(4)
C10A 0.0260(5) 0.0229(7) 0.0195(6) -0.0016(4) 0.0016(4) -0.0038(4)

_geom_special_details            
;
 All esds (except the esd in the dihedral angle between two l.s. planes)
 are estimated using the full covariance matrix.  The cell esds are taken
 into account individually in the estimation of esds in distances, angles
 and torsion angles; correlations between esds in cell parameters are only
 used when they are defined by crystal symmetry.  An approximate (isotropic)
 treatment of cell esds is used for estimating esds involving l.s. planes.
;
loop_
_geom_bond_atom_site_label_1
_geom_bond_atom_site_label_2
_geom_bond_distance
_geom_bond_site_symmetry_2
_geom_bond_publ_flag
Mo1 O1 2.021(2) . ?
Mo1 O2 1.926(2) . ?
Mo1 O5 2.342(2) . ?
Mo1 N2 2.229(3) . ?
Mo1 O3 1.692(3) . ?
Mo1 O4 1.716(3) . ?
C10B H10B 0.9500 . ?
C10B C9 1.707(16) . ?
C10B C11B 1.654(17) . ?
S1B C9 1.525(5) . ?
S1B C12B 1.444(13) . ?
O1 C8 1.313(4) . ?
O2 C2 1.335(4) . ?
O5 H5 0.8400 . ?
O5 C13 1.427(4) . ?
N1 N2 1.402(4) . ?
N1 C8 1.304(4) . ?
N2 C7 1.298(4) . ?
C8 C9 1.455(4) . ?
C1 C7 1.439(4) . ?
C1 C2 1.412(5) . ?
C1 C6 1.414(4) . ?
C7 H7 0.9500 . ?
C2 C3 1.396(5) . ?
C6 H6 0.9500 . ?
C6 C5 1.378(5) . ?
C9 S1A 1.663(4) . ?
C9 C10A 1.660(9) . ?
C3 H3 0.9500 . ?
C3 C4 1.391(5) . ?
C5 H5A 0.9500 . ?
C5 C4 1.390(6) . ?
C12B H12B 0.9500 . ?
C12B C11B 1.349(12) . ?
C11B H11B 0.9500 . ?
C4 H4 0.9500 . ?
C13 H13A 0.9800 . ?
C13 H13B 0.9800 . ?
C13 H13C 0.9800 . ?
S1A C12A 1.538(5) . ?
C12A H12A 0.9500 . ?
C12A C11A 1.350(7) . ?
C11A H11A 0.9500 . ?
C11A C10A 1.651(11) . ?
C10A H10A 0.9500 . ?

loop_
_geom_angle_atom_site_label_1
_geom_angle_atom_site_label_2
_geom_angle_atom_site_label_3
_geom_angle
_geom_angle_site_symmetry_1
_geom_angle_site_symmetry_3
_geom_angle_publ_flag
O1 Mo1 O5 80.05(9) . . ?
O1 Mo1 N2 71.95(9) . . ?
O2 Mo1 O1 151.41(10) . . ?
O2 Mo1 O5 82.15(10) . . ?
O2 Mo1 N2 82.00(10) . . ?
N2 Mo1 O5 75.27(9) . . ?
O3 Mo1 O1 94.72(12) . . ?
O3 Mo1 O2 99.78(13) . . ?
O3 Mo1 O5 171.13(11) . . ?
O3 Mo1 N2 96.35(11) . . ?
O3 Mo1 O4 105.49(13) . . ?
O4 Mo1 O1 96.17(14) . . ?
O4 Mo1 O2 103.42(14) . . ?
O4 Mo1 O5 82.31(11) . . ?
O4 Mo1 N2 156.04(12) . . ?
C9 C10B H10B 131.5 . . ?
C11B C10B H10B 131.5 . . ?
C11B C10B C9 97.1(10) . . ?
C12B S1B C9 109.0(6) . . ?
C8 O1 Mo1 119.6(2) . . ?
C2 O2 Mo1 138.3(2) . . ?
Mo1 O5 H5 124.5 . . ?
C13 O5 Mo1 125.4(2) . . ?
C13 O5 H5 109.5 . . ?
C8 N1 N2 109.7(2) . . ?
N1 N2 Mo1 115.11(19) . . ?
C7 N2 Mo1 128.7(2) . . ?
C7 N2 N1 116.2(3) . . ?
O1 C8 C9 115.8(3) . . ?
N1 C8 O1 123.0(3) . . ?
N1 C8 C9 121.2(3) . . ?
C2 C1 C7 123.2(3) . . ?
C2 C1 C6 118.6(3) . . ?
C6 C1 C7 118.2(3) . . ?
N2 C7 C1 124.2(3) . . ?
N2 C7 H7 117.9 . . ?
C1 C7 H7 117.9 . . ?
O2 C2 C1 122.3(3) . . ?
O2 C2 C3 117.6(3) . . ?
C3 C2 C1 120.1(3) . . ?
C1 C6 H6 119.6 . . ?
C5 C6 C1 120.8(3) . . ?
C5 C6 H6 119.6 . . ?
S1B C9 C10B 106.1(6) . . ?
C8 C9 C10B 131.7(7) . . ?
C8 C9 S1B 122.2(3) . . ?
C8 C9 S1A 124.2(2) . . ?
C8 C9 C10A 117.7(4) . . ?
C10A C9 S1A 117.7(4) . . ?
C2 C3 H3 120.2 . . ?
C4 C3 C2 119.7(3) . . ?
C4 C3 H3 120.2 . . ?
C6 C5 H5A 120.1 . . ?
C6 C5 C4 119.9(3) . . ?
C4 C5 H5A 120.1 . . ?
S1B C12B H12B 122.8 . . ?
C11B C12B S1B 114.3(10) . . ?
C11B C12B H12B 122.8 . . ?
C10B C11B H11B 123.9 . . ?
C12B C11B C10B 112.3(10) . . ?
C12B C11B H11B 123.9 . . ?
C3 C4 H4 119.5 . . ?
C5 C4 C3 120.9(3) . . ?
C5 C4 H4 119.5 . . ?
O5 C13 H13A 109.5 . . ?
O5 C13 H13B 109.5 . . ?
O5 C13 H13C 109.5 . . ?
H13A C13 H13B 109.5 . . ?
H13A C13 H13C 109.5 . . ?
H13B C13 H13C 109.5 . . ?
C12A S1A C9 95.6(3) . . ?
S1A C12A H12A 121.7 . . ?
C11A C12A S1A 116.6(5) . . ?
C11A C12A H12A 121.7 . . ?
C12A C11A H11A 120.5 . . ?
C12A C11A C10A 119.0(6) . . ?
C10A C11A H11A 120.5 . . ?
C9 C10A H10A 134.8 . . ?
C11A C10A C9 90.4(5) . . ?
C11A C10A H10A 134.8 . . ?

loop_
_geom_torsion_atom_site_label_1
_geom_torsion_atom_site_label_2
_geom_torsion_atom_site_label_3
_geom_torsion_atom_site_label_4
_geom_torsion
_geom_torsion_site_symmetry_1
_geom_torsion_site_symmetry_2
_geom_torsion_site_symmetry_3
_geom_torsion_site_symmetry_4
_geom_torsion_publ_flag
Mo1 O1 C8 N1 7.0(4) . . . . ?
Mo1 O1 C8 C9 -174.3(2) . . . . ?
Mo1 O2 C2 C1 -15.7(5) . . . . ?
Mo1 O2 C2 C3 165.8(3) . . . . ?
Mo1 N2 C7 C1 -1.0(5) . . . . ?
S1B C12B C11B C10B 7.5(17) . . . . ?
O1 C8 C9 C10B 177.2(12) . . . . ?
O1 C8 C9 S1B 0.1(5) . . . . ?
O1 C8 C9 S1A -178.5(3) . . . . ?
O1 C8 C9 C10A -5.7(5) . . . . ?
O2 C2 C3 C4 177.1(3) . . . . ?
N1 N2 C7 C1 179.6(3) . . . . ?
N1 C8 C9 C10B -4.1(13) . . . . ?
N1 C8 C9 S1B 178.9(3) . . . . ?
N1 C8 C9 S1A 0.2(5) . . . . ?
N1 C8 C9 C10A 173.0(4) . . . . ?
N2 N1 C8 O1 -0.4(4) . . . . ?
N2 N1 C8 C9 -179.0(3) . . . . ?
C8 N1 N2 Mo1 -5.6(3) . . . . ?
C8 N1 N2 C7 174.0(3) . . . . ?
C8 C9 S1A C12A 177.7(4) . . . . ?
C8 C9 C10A C11A 179.8(4) . . . . ?
C1 C2 C3 C4 -1.4(5) . . . . ?
C1 C6 C5 C4 0.3(5) . . . . ?
C7 C1 C2 O2 4.2(5) . . . . ?
C7 C1 C2 C3 -177.4(3) . . . . ?
C7 C1 C6 C5 178.0(3) . . . . ?
C2 C1 C7 N2 2.8(5) . . . . ?
C2 C1 C6 C5 -1.2(5) . . . . ?
C2 C3 C4 C5 0.5(5) . . . . ?
C6 C1 C7 N2 -176.3(3) . . . . ?
C6 C1 C2 O2 -176.7(3) . . . . ?
C6 C1 C2 C3 1.8(5) . . . . ?
C6 C5 C4 C3 0.1(5) . . . . ?
C9 C10B C11B C12B -0.5(16) . . . . ?
C9 S1B C12B C11B -11.7(14) . . . . ?
C9 S1A C12A C11A 0.3(6) . . . . ?
C12B S1B C9 C10B 10.5(12) . . . . ?
C12B S1B C9 C8 -171.8(7) . . . . ?
C11B C10B C9 S1B -5.9(13) . . . . ?
C11B C10B C9 C8 176.7(6) . . . . ?
S1A C9 C10A C11A -6.9(6) . . . . ?
S1A C12A C11A C10A -5.5(9) . . . . ?
C12A C11A C10A C9 7.3(8) . . . . ?
C10A C9 S1A C12A 4.9(5) . . . . ?

_shelx_res_file                  
;
TITL exp_8612_a.res in Pbcn
    exp_8612.res
    created by SHELXL-2018/3 at 13:20:33 on 08-Sep-2025
REM Old TITL exp_8612 in Pbcn
REM SHELXT solution in Pbcn: R1 0.076, Rweak 0.006, Alpha 0.052
REM <I/s> 1.068 for 440 systematic absences, Orientation as input
REM Formula found by SHELXT: C10 Mo N6 O4 S
CELL 1.54184 14.8458 7.2875 26.5865 90 90 90
ZERR 8 0.0002 0.0001 0.0003 0 0 0
LATT 1
SYMM 0.5-X,0.5-Y,0.5+Z
SYMM -X,+Y,0.5-Z
SYMM 0.5+X,0.5-Y,-Z
SFAC C H Mo N O S
UNIT 104 96 8 16 40 8
SADI C10B C9 C10A C9
EADP S1B C12B C11B C10B
SADI C10B C11B C10A C11A
SADI 0.04 C9 C11B C9 C11A
SADI S1B C12B S1A C12A
EADP S1B C10A C12B C11A C12A C11B C10B S1A
SADI S1B C9 S1A C9
SADI 0.04 S1B C11B S1A C11A
SADI 0.04 C10B C12B C10A C12A
SADI C12B C11B C12A C11A
SADI 0.04 C9 C12B C9 C12A

L.S. 20
PLAN  1
SIZE 0.03 0.04 0.33
TEMP -173
CONF
list 4
fmap 2 53
MORE -1
BOND $H
ACTA
OMIT 0 0 20
OMIT 1 3 3
OMIT 2 0 4
OMIT 2 2 3
OMIT 2 2 9
OMIT 2 3 7
OMIT 3 1 0
OMIT 3 3 1
OMIT 3 5 2
OMIT 4 2 4
OMIT 4 3 19
OMIT 5 3 15
OMIT 5 5 8
OMIT 7 3 9
OMIT 7 3 11
OMIT 7 5 4
OMIT 9 3 1
REM <olex2.extras>
REM <HklSrc "%.\\exp_8612.hkl">
REM </olex2.extras>

WGHT    0.042200   10.063101
FVAR       0.22462   0.31869
MO1   3    0.550070    0.345493    0.390188    11.00000    0.01484    0.02426 =
         0.01877    0.00164    0.00187    0.00001
PART 1
C10B  1    0.792818    0.607696    0.235955    21.00000    0.02601    0.02295 =
         0.01950   -0.00165    0.00157   -0.00380
AFIX  43
H10B  2    0.852217    0.614594    0.249111    21.00000   -1.20000
AFIX   0
S1B   6    0.620574    0.578371    0.223900    21.00000    0.02601    0.02295 =
         0.01950   -0.00165    0.00157   -0.00380
PART 0
O1    5    0.588167    0.429143    0.320907    11.00000    0.01510    0.03043 =
         0.01999    0.00489    0.00322   -0.00015
O2    5    0.572208    0.214618    0.451915    11.00000    0.02091    0.04053 =
         0.02116    0.00694    0.00069   -0.00167
O5    5    0.590506    0.063010    0.354792    11.00000    0.01469    0.02328 =
         0.03430   -0.00408   -0.00096    0.00085
AFIX 147
H5    2    0.643803    0.028204    0.350153    11.00000   -1.50000
AFIX   0
N1    4    0.737467    0.424896    0.343940    11.00000    0.01635    0.02302 =
         0.01828   -0.00228    0.00435   -0.00117
N2    4    0.700125    0.350099    0.387830    11.00000    0.01469    0.01904 =
         0.02090   -0.00171    0.00102   -0.00184
O3    5    0.537027    0.560289    0.413177    11.00000    0.02920    0.03516 =
         0.03330   -0.00439    0.00557    0.00050
O4    5    0.444064    0.274973    0.373225    11.00000    0.01546    0.04164 =
         0.06434   -0.01959    0.00107    0.00373
C8    1    0.673614    0.461384    0.311762    11.00000    0.01714    0.02015 =
         0.02199   -0.00218    0.00381   -0.00068
C1    1    0.731461    0.212157    0.468755    11.00000    0.02328    0.01775 =
         0.02080   -0.00302   -0.00242   -0.00004
C7    1    0.756954    0.291833    0.421329    11.00000    0.01563    0.02003 =
         0.02524   -0.00490   -0.00060    0.00074
AFIX  43
H7    2    0.819390    0.302487    0.414063    11.00000   -1.20000
AFIX   0
C2    1    0.641039    0.181658    0.482962    11.00000    0.02588    0.01995 =
         0.01919   -0.00132   -0.00162    0.00143
C6    1    0.800531    0.164439    0.502959    11.00000    0.02452    0.02161 =
         0.02788   -0.00250   -0.00548    0.00040
AFIX  43
H6    2    0.861737    0.181890    0.493694    11.00000   -1.20000
AFIX   0
C9    1    0.693916    0.537782    0.262508    11.00000    0.02220    0.01923 =
         0.02312   -0.00028    0.00530    0.00030
C3    1    0.621065    0.110570    0.530440    11.00000    0.03123    0.02566 =
         0.02251   -0.00081    0.00167   -0.00092
AFIX  43
H3    2    0.560193    0.092569    0.540294    11.00000   -1.20000
AFIX   0
C5    1    0.780141    0.092937    0.549564    11.00000    0.03719    0.02167 =
         0.02958   -0.00176   -0.01187    0.00114
AFIX  43
H5A   2    0.827096    0.061949    0.572306    11.00000   -1.20000
AFIX   0
PART 1
C12B  1    0.662433    0.627520    0.176747    21.00000    0.02601    0.02295 =
         0.01950   -0.00165    0.00157   -0.00380
AFIX  43
H12B  2    0.629819    0.636528    0.146103    21.00000   -1.20000
AFIX   0
C11B  1    0.751726    0.659545    0.179893    21.00000    0.02601    0.02295 =
         0.01950   -0.00165    0.00157   -0.00380
AFIX  43
H11B  2    0.786988    0.706500    0.152996    21.00000   -1.20000
AFIX   0
PART 0
C4    1    0.690747    0.066245    0.563234    11.00000    0.04274    0.02354 =
         0.01805   -0.00002   -0.00288    0.00024
AFIX  43
H4    2    0.677037    0.017039    0.595426    11.00000   -1.20000
AFIX   0
C13   1    0.530128   -0.062147    0.330939    11.00000    0.02277    0.03678 =
         0.04366   -0.01285   -0.00336   -0.00412
AFIX 137
H13A  2    0.502664   -0.002926    0.301613    11.00000   -1.50000
H13B  2    0.482886   -0.098062    0.354728    11.00000   -1.50000
H13C  2    0.563381   -0.171378    0.320100    11.00000   -1.50000
AFIX   0
PART 2
S1A   6    0.797354    0.584954    0.242279   -21.00000    0.02601    0.02295 =
         0.01950   -0.00165    0.00157   -0.00380
C12A  1    0.768313    0.649217    0.189636   -21.00000    0.02601    0.02295 =
         0.01950   -0.00165    0.00157   -0.00380
AFIX  43
H12A  2    0.810950    0.689276    0.165358   -21.00000   -1.20000
AFIX   0
C11A  1    0.679188    0.645846    0.179656   -21.00000    0.02601    0.02295 =
         0.01950   -0.00165    0.00157   -0.00380
AFIX  43
H11A  2    0.656681    0.693882    0.148907   -21.00000   -1.20000
AFIX   0
C10A  1    0.609832    0.557009    0.221670   -21.00000    0.02601    0.02295 =
         0.01950   -0.00165    0.00157   -0.00380
AFIX  43
H10A  2    0.547392    0.528555    0.222241   -21.00000   -1.20000
AFIX   0
HKLF 4


REM  exp_8612_a.res in Pbcn
REM wR2 = 0.0946, GooF = S = 1.088, Restrained GooF = 1.105 for all data
REM R1 = 0.0363 for 3035 Fo > 4sig(Fo) and 0.0370 for all 3112 data
REM 196 parameters refined using 9 restraints

END

WGHT      0.0422     10.0556

REM Highest difference peak  1.417,  deepest hole -0.906,  1-sigma level  0.107
Q1    1   0.4414  0.1979  0.4020  11.00000  0.05    1.42
;
_shelx_res_checksum              91174
_olex2_submission_special_instructions 'No special instructions were received'
_oxdiff_exptl_absorpt_empirical_details 
;
Empirical correction (ABSPACK) includes:
- Absorption correction using spherical harmonics
- Frame scaling
- Detector area scaling
;
_oxdiff_exptl_absorpt_empirical_full_max 3.159
_oxdiff_exptl_absorpt_empirical_full_min 0.653
